# Supplementary material for: Dysregulated cytokine and oxidative response in hyper-glycolytic monocytes in obesity
Source: Front Immunol. 2024 Jul 10;15:1416543. doi: 10.3389/fimmu.2024.1416543 (PMC11266186; doi:10.3389/fimmu.2024.1416543)
Supplement: Supplementary file 1 [file Table_1.xlsx]

## Sheet: Content
Table	Description
Table A1	Untargeted proteomics: labeling schema and TMT labeling efficiencies
Table A2	Untargeted proteomics: Accession-Gene mapping
Table A3	Untargeted proteomics: Average Log2(FC) and p-value summary
Table A4	Untargeted proteomics: Enrichment results obtained using Ingenuity Pathway Analysis (IPA)
Table A5	Untargeted proteomics: Accession-Entrez mapping
Table A6
Table A7
Table A8
Table A9
Table A10
Table A11
Table A12
Table A13
Table A14
Table A15
Table A16
Table A17
Table A18
Table A19
Table A20
Table A21
Table A22
Table A23
Table A24
Table A25
Table A26

## Sheet: Table A1
Two fractions were generated and measured per combined sample (f1 and f2)
Sample preparation				Labeling efficiency
Sample	Group	Label		Raw files	Total number identified peptides	Total number TMT labeled peptides	Labeling efficiency [%]
Pool (fresh cells, containing 2.8 µg from each sample)		126	#1
fresh	lean (BMI < 25)	127N
fresh	overweight (BMI > 25)	127C
fresh	obese	128N
fresh	obese + IGT	128C		Sample1_f1.raw	9113	9102	99.8793
fresh	obese + T2D	129N		Sample1_f2.raw	12457	12395	99.5023
fresh	lean (BMI < 25)	129C
fresh	overweight (BMI > 25)	130N
fresh	obese	130C
fresh	obese + IGT	131N
fresh	obese + T2D	131C
Pool (fresh cells, containing 2.8 µg from each sample)		126	#2
fresh	lean (BMI < 25)	127N
fresh	overweight (BMI > 25)	127C
fresh	obese	128N
fresh	obese + IGT	128C		Sample2_f1.raw	6454	6448	99.907
fresh	obese + T2D	129N		Sample2_f2.raw	11881	11809	99.394
fresh	lean (BMI < 25)	129C
fresh	overweight (BMI > 25)	130N
fresh	obese	130C
fresh	obese + IGT	131N
fresh	obese + T2D	131C
Pool (fresh cells, containing 2.8 µg from each sample)		126	#3
fresh	lean (BMI < 25)	127N
fresh	overweight (BMI > 25)	127C		Sample3_f1.raw	8710	8698	99.8622
fresh	obese	128N		Sample3_f2.raw	11747	11692	99.5318
fresh	obese + IGT	128C
fresh	obese + T2D	129N
Pool (fresh cells, containing 2.8 µg from each sample)		129C	#4
fresh	lean (BMI < 25)	130N
fresh	overweight (BMI > 25)	130C		Sample4_f1.raw	9024	9014	99.8892
fresh	obese	131N		Sample4_f2.raw	11946	11876	99.414
fresh	obese + IGT	131C
fresh	obese + T2D	126
fresh	lean (BMI < 25)	127N
Pool (cultured cells, containing 2.2 µg from each sample)		127C	#5
no LPS	lean (BMI < 25)	128N
plus LPS	lean (BMI < 25)	128C
no LPS	overweight (BMI > 25)	129N		Sample5_f1.raw	8228	8221	99.9149
plus LPS	overweight (BMI > 25)	129C		Sample5_f2.raw	12649	12482	98.6797
no LPS	obese	130N
plus LPS	obese	130C
no LPS	obese + IGT	131N
plus LPS	obese + IGT	131C
no LPS	obese + T2D	126
plus LPS	obese + T2D	127N
Pool (cultured cells, containing 2.2 µg from each sample)		127C	#6
no LPS	lean (BMI < 25)	128N
plus LPS	lean (BMI < 25)	128C
no LPS	overweight (BMI > 25)	129N		Sample6_f1.raw	7682	7677	99.9349
no LPS	obese	129C		Sample6_f2.raw	12686	12625	99.5192
plus LPS	obese	130N
no LPS	obese + IGT	130C
plus LPS	obese + IGT	131N
no LPS	obese + T2D	131C
plus LPS	obese + T2D	126
Pool (cultured cells, containing 2.2 µg from each sample)		127N	#7
no LPS	lean (BMI < 25)	127C
plus LPS	lean (BMI < 25)	128N
no LPS	overweight (BMI > 25)	128C
plus LPS	overweight (BMI > 25)	129N		Sample7_f1.raw	7208	7203	99.9306
no LPS	obese	129C		Sample7_f2.raw	11543	11495	99.5842
plus LPS	obese	130N
no LPS	obese + IGT	130C
plus LPS	obese + IGT	131N
no LPS	obese + T2D	131C
plus LPS	obese + T2D	126
Pool (cultured cells, containing 2.2 µg from each sample)		127N	#8
no LPS	lean (BMI < 25)	127C
plus LPS	lean (BMI < 25)	128N
no LPS	overweight (BMI > 25)	128C
plus LPS	overweight (BMI > 25)	129N		Sample8_f1.raw	5512	5508	99.9274
no LPS	obese	129C		Sample8_f2.raw	12173	12122	99.581
plus LPS	obese	130N
no LPS	obese + IGT	130C
plus LPS	obese + IGT	131N
no LPS	obese + T2D	131C
plus LPS	obese + T2D	126
Pool (cultured cells, containing 2.2 µg from each sample)		127N	#9
no LPS	lean (BMI < 25)	127C
plus LPS	lean (BMI < 25)	128N
no LPS	overweight (BMI > 25)	128C
plus LPS	overweight (BMI > 25)	129N		Sample9_f1.raw	7500	7494	99.92
no LPS	obese	129C		Sample9_f2.raw	12432	12391	99.6702
plus LPS	obese	130N
plus LPS	obese + IGT	130C
no LPS	obese + T2D	131N
plus LPS	obese + T2D	131C
no LPS	lean (BMI < 25)	126
Pool (cultured cells, containing 2.2 µg from each sample)		127N	#10
no LPS	lean (BMI < 25)	127C
plus LPS	lean (BMI < 25)	128N
no LPS	overweight (BMI > 25)	128C
plus LPS	overweight (BMI > 25)	129N		Sample10_f1.raw	5225	5221	99.9234
no LPS	obese	129C		Sample10_f2.raw	10976	10925	99.5353
plus LPS	obese	130N
plus LPS	obese + IGT	130C
no LPS	obese + T2D	131N
plus LPS	obese + T2D	131C
plus LPS	lean (BMI < 25)	126

## Sheet: Table A2
Accession	Description	Gene
P21333	Filamin-A	FLNA
Q15149	Plectin	PLEC
Q09666	Neuroblast differentiation-associated protein AHNAK	AHNAK
P35579	Myosin-9	MYH9
Q9Y490	Talin-1	TLN1
P46940	Ras GTPase-activating-like protein IQGAP1	IQGAP1
P18206	Vinculin	VCL
P26038	Moesin	MSN
P13796	Plastin-2	LCP1
O43707	Alpha-actinin-4	ACTN4
Q14980	Nuclear mitotic apparatus protein 1	NUMA1
A0A087WY61	Nuclear mitotic apparatus protein 1	NUMA1
P12814	Alpha-actinin-1	ACTN1
P05164	Myeloperoxidase	MPO
A0A087WVQ6	Clathrin heavy chain	CLTC
P08670	Vimentin	VIM
Q9P2E9	Ribosome-binding protein 1	RRBP1
Q13813	Spectrin alpha chain, non-erythrocytic 1	SPTAN1
P08133	Annexin A6	ANXA6
A0A0D9SGF6	Spectrin alpha chain, non-erythrocytic 1	SPTAN1
P20700	Lamin-B1	LMNB1
P14618	Pyruvate kinase PKM	PKM
P29401	Transketolase	TKT
P07900	Heat shock protein HSP 90-alpha	HSP90AA1
P08575	Receptor-type tyrosine-protein phosphatase C	PTPRC
P06733	Alpha-enolase	ENO1
P13639	Elongation factor 2	EEF2
P07237	Protein disulfide-isomerase	P4HB
P04040	Catalase	CAT
P08238	Heat shock protein HSP 90-beta	HSP90AB1
P78527	DNA-dependent protein kinase catalytic subunit	PRKDC
P00558	Phosphoglycerate kinase 1	PGK1
Q14204	Cytoplasmic dynein 1 heavy chain 1	DYNC1H1
P11215	Integrin alpha-M	ITGAM
P11142	Heat shock cognate 71 kDa protein	HSPA8
O75369	Filamin-B	FLNB
P55072	Transitional endoplasmic reticulum ATPase	VCP
P11021	Endoplasmic reticulum chaperone BiP	HSPA5
P12270	Nucleoprotein TPR	TPR
A0A2R8Y793	Actin, cytoplasmic 1 (Fragment)	ACTB
P04406	Glyceraldehyde-3-phosphate dehydrogenase	GAPDH
P15311	Ezrin	EZR
A0A4V7I447	Apolipoprotein B receptor	APOBR
A0A494C0X7	Integrin beta	ITGB2
P50395	Rab GDP dissociation inhibitor beta	GDI2
A0A0C4DGB5	Calpastatin	CAST
P04075	Fructose-bisphosphate aldolase A	ALDOA
Q01082	Spectrin beta chain, non-erythrocytic 1	SPTBN1
P53396	ATP-citrate synthase	ACLY
P04264	Keratin, type II cytoskeletal 1	KRT1
E5RK69	Annexin	ANXA6
Q13576	Ras GTPase-activating-like protein IQGAP2	IQGAP2
P07996	Thrombospondin-1	THBS1
P14625	Endoplasmin	HSP90B1
P29350	Tyrosine-protein phosphatase non-receptor type 6	PTPN6
P27797	Calreticulin	CALR
P31146	Coronin-1A	CORO1A
P12956	X-ray repair cross-complementing protein 6	XRCC6
P38646	Stress-70 protein, mitochondrial	HSPA9
Q01518	Adenylyl cyclase-associated protein 1	CAP1
Q15075	Early endosome antigen 1	EEA1
H0YFD6	Trifunctional enzyme subunit alpha, mitochondrial	HADHA
P22314	Ubiquitin-like modifier-activating enzyme 1	UBA1
P07355	Annexin A2	ANXA2
Q07065	Cytoskeleton-associated protein 4	CKAP4
Q14764	Major vault protein	MVP
P13667	Protein disulfide-isomerase A4	PDIA4
O75083	WD repeat-containing protein 1	WDR1
A0A0G2JIW1	Heat shock 70 kDa protein 1B	HSPA1B
P09960	Leukotriene A-4 hydrolase	LTA4H
Q9Y3Z3	Deoxynucleoside triphosphate triphosphohydrolase SAMHD1	SAMHD1
Q14683	Structural maintenance of chromosomes protein 1A	SMC1A
P63104	14-3-3 protein zeta/delta	YWHAZ
P06744	Glucose-6-phosphate isomerase	GPI
Q7KZF4	Staphylococcal nuclease domain-containing protein 1	SND1
P13489	Ribonuclease inhibitor	RNH1
Q14152	Eukaryotic translation initiation factor 3 subunit A	EIF3A
P34932	Heat shock 70 kDa protein 4	HSPA4
A0A2R8Y5S7	Radixin	RDX
Q07954	Prolow-density lipoprotein receptor-related protein 1	LRP1
P49748	Very long-chain specific acyl-CoA dehydrogenase, mitochondrial	ACADVL
H3BR70	Pyruvate kinase	PKM
Q14697	Neutral alpha-glucosidase AB	GANAB
P13645	Keratin, type I cytoskeletal 10	KRT10
P41218	Myeloid cell nuclear differentiation antigen	MNDA
P60174	Triosephosphate isomerase	TPI1
P04083	Annexin A1	ANXA1
Q9UQE7	Structural maintenance of chromosomes protein 3	SMC3
P06737	Glycogen phosphorylase, liver form	PYGL
P30740	Leukocyte elastase inhibitor	SERPINB1
P62258	14-3-3 protein epsilon	YWHAE
A0A087WWU8	Tropomyosin alpha-3 chain	TPM3
Q92608	Dedicator of cytokinesis protein 2	DOCK2
P18669	Phosphoglycerate mutase 1	PGAM1
P52209	6-phosphogluconate dehydrogenase, decarboxylating	PGD
P19338	Nucleolin	NCL
P23141	Liver carboxylesterase 1	CES1
P33176	Kinesin-1 heavy chain	KIF5B
Q16555	Dihydropyrimidinase-related protein 2	DPYSL2
A0A2R8Y5V9	Tropomyosin alpha-4 chain	TPM4
P35908	Keratin, type II cytoskeletal 2 epidermal	KRT2
O60610	Protein diaphanous homolog 1	DIAPH1
Q03252	Lamin-B2	LMNB2
P67936	Tropomyosin alpha-4 chain	TPM4
P51858	Hepatoma-derived growth factor	HDGF
P31948	Stress-induced-phosphoprotein 1	STIP1
Q13464	Rho-associated protein kinase 1	ROCK1
J3KN67	Tropomyosin alpha-3 chain	TPM3
Q6P2Q9	Pre-mRNA-processing-splicing factor 8	PRPF8
P35527	Keratin, type I cytoskeletal 9	KRT9
Q00839	Heterogeneous nuclear ribonucleoprotein U	HNRNPU
P37837	Transaldolase	TALDO1
Q86UP2	Kinectin	KTN1
A2A274	Aconitate hydratase, mitochondrial	ACO2
Q86UX7	Fermitin family homolog 3	FERMT3
P30101	Protein disulfide-isomerase A3	PDIA3
P52566	Rho GDP-dissociation inhibitor 2	ARHGDIB
P63267	Actin, gamma-enteric smooth muscle	ACTG2
Q12882	Dihydropyrimidine dehydrogenase [NADP(+)]	DPYD
E9PK25	Cofilin-1	CFL1
O75874	Isocitrate dehydrogenase [NADP] cytoplasmic	IDH1
Q08211	ATP-dependent RNA helicase A	DHX9
P05455	Lupus La protein	SSB
P61158	Actin-related protein 3	ACTR3
Q12906	Interleukin enhancer-binding factor 3	ILF3
A0A1W2PPS1	Heterogeneous nuclear ribonucleoprotein U	HNRNPU
P09429	High mobility group protein B1	HMGB1
Q16531	DNA damage-binding protein 1	DDB1
P22626	Heterogeneous nuclear ribonucleoproteins A2/B1	HNRNPA2B1
O75643	U5 small nuclear ribonucleoprotein 200 kDa helicase	SNRNP200
O60506	Heterogeneous nuclear ribonucleoprotein Q	SYNCRIP
P06702	Protein S100-A9	S100A9
P06576	ATP synthase subunit beta, mitochondrial	ATP5F1B
P68363	Tubulin alpha-1B chain	TUBA1B
P40926	Malate dehydrogenase, mitochondrial	MDH2
O15144	Actin-related protein 2/3 complex subunit 2	ARPC2
P31946	14-3-3 protein beta/alpha	YWHAB
P02768	Serum albumin	ALB
P07437	Tubulin beta chain	TUBB
A0A5F9ZHM4	L-lactate dehydrogenase	LDHB
P61978	Heterogeneous nuclear ribonucleoprotein K	HNRNPK
K7EJB9	Calreticulin (Fragment)	CALR
P61981	14-3-3 protein gamma	YWHAG
Q06323	Proteasome activator complex subunit 1	PSME1
P27824	Calnexin	CANX
P05091	Aldehyde dehydrogenase, mitochondrial	ALDH2
P08758	Annexin A5	ANXA5
P25705	ATP synthase subunit alpha, mitochondrial	ATP5F1A
P23246	Splicing factor, proline- and glutamine-rich	SFPQ
E9PKU7	Neutral alpha-glucosidase AB	GANAB
P13010	X-ray repair cross-complementing protein 5	XRCC5
Q16891	MICOS complex subunit MIC60	IMMT
H3BQZ7	HCG2044799	HNRNPUL2-BSCL2
P06748	Nucleophosmin	NPM1
F8W7E0	Calpastatin (Fragment)	CAST
P00367	Glutamate dehydrogenase 1, mitochondrial	GLUD1
Q10567	AP-1 complex subunit beta-1	AP1B1
P07737	Profilin-1	PFN1
P15144	Aminopeptidase N	ANPEP
I3L4N8	Actin, cytoplasmic 2 (Fragment)	ACTG1
Q15393	Splicing factor 3B subunit 3	SF3B3
B4DY08	Heterogeneous nuclear ribonucleoproteins C1/C2	HNRNPC
Q14974	Importin subunit beta-1	KPNB1
P36871	Phosphoglucomutase-1	PGM1
F8W6I7	Heterogeneous nuclear ribonucleoprotein A1	HNRNPA1
Q96G03	Phosphoglucomutase-2	PGM2
P68371	Tubulin beta-4B chain	TUBB4B
Q32MZ4	Leucine-rich repeat flightless-interacting protein 1	LRRFIP1
A0A494C1A0	Alpha-actinin-2 (Fragment)	ACTN2
C9J406	MICOS complex subunit MIC60	IMMT
P10412	Histone H1.4	H1-4
O94804	Serine/threonine-protein kinase 10	STK10
Q96QH2	PML-RARA-regulated adapter molecule 1	PRAM1
P14317	Hematopoietic lineage cell-specific protein	HCLS1
P00338	L-lactate dehydrogenase A chain	LDHA
O75533	Splicing factor 3B subunit 1	SF3B1
Q16666	Gamma-interferon-inducible protein 16	IFI16
P00491	Purine nucleoside phosphorylase	PNP
Q9UJU6	Drebrin-like protein	DBNL
P0DP25	Calmodulin-3	CALM3
P68104	Elongation factor 1-alpha 1	EEF1A1
Q96QK1	Vacuolar protein sorting-associated protein 35	VPS35
P19367	Hexokinase-1	HK1
P26583	High mobility group protein B2	HMGB2
O43390	Heterogeneous nuclear ribonucleoprotein R	HNRNPR
Q9BSJ8	Extended synaptotagmin-1	ESYT1
P09874	Poly [ADP-ribose] polymerase 1	PARP1
P20701	Integrin alpha-L	ITGAL
H0YL33	Annexin (Fragment)	ANXA2
P07814	Bifunctional glutamate/proline--tRNA ligase	EPRS1
P10809	60 kDa heat shock protein, mitochondrial	HSPD1
Q9NYU2	UDP-glucose:glycoprotein glucosyltransferase 1	UGGT1
P31150	Rab GDP dissociation inhibitor alpha	GDI1
Q15233	Non-POU domain-containing octamer-binding protein	NONO
A0A1W2PQ51	Probable ATP-dependent RNA helicase DDX17	DDX17
B1AK88	F-actin-capping protein subunit beta	CAPZB
P13611	Versican core protein	VCAN
P53621	Coatomer subunit alpha	COPA
P26641	Elongation factor 1-gamma	EEF1G
P51659	Peroxisomal multifunctional enzyme type 2	HSD17B4
Q15029	116 kDa U5 small nuclear ribonucleoprotein component	EFTUD2
Q32Q12	Nucleoside diphosphate kinase	NME1-NME2
P16403	Histone H1.2	H1-2
P05109	Protein S100-A8	S100A8
P02671	Fibrinogen alpha chain	FGA
Q14203	Dynactin subunit 1	DCTN1
Q92619	Rho GTPase-activating protein 45	ARHGAP45
P50990	T-complex protein 1 subunit theta	CCT8
A0A1B0GVD5	Cathepsin D	CTSD
Q5T6W2	Heterogeneous nuclear ribonucleoprotein K (Fragment)	HNRNPK
P00390	Glutathione reductase, mitochondrial	GSR
P04843	Dolichyl-diphosphooligosaccharide--protein glycosyltransferase subunit 1	RPN1
P11940	Polyadenylate-binding protein 1	PABPC1
P68366	Tubulin alpha-4A chain	TUBA4A
A0A2R8YEA7	Actin, cytoplasmic 1 (Fragment)	ACTB
P16402	Histone H1.3	H1-3
O14818	Proteasome subunit alpha type-7	PSMA7
A0A0A0MT01	Gelsolin	GSN
P53618	Coatomer subunit beta	COPB1
P11717	Cation-independent mannose-6-phosphate receptor	IGF2R
P35606	Coatomer subunit beta'	COPB2
Q9P258	Protein RCC2	RCC2
O60763	General vesicular transport factor p115	USO1
P14866	Heterogeneous nuclear ribonucleoprotein L	HNRNPL
P05023	Sodium/potassium-transporting ATPase subunit alpha-1	ATP1A1
K7ELL7	Glucosidase 2 subunit beta	PRKCSH
P17987	T-complex protein 1 subunit alpha	TCP1
P38606	V-type proton ATPase catalytic subunit A	ATP6V1A
B4DDD6	Drebrin-like protein	DBNL
P16284	Platelet endothelial cell adhesion molecule	PECAM1
E7EUC7	UTP--glucose-1-phosphate uridylyltransferase	UGP2
Q06830	Peroxiredoxin-1	PRDX1
E9PK54	Heat shock cognate 71 kDa protein (Fragment)	HSPA8
O75923	Dysferlin	DYSF
P09211	Glutathione S-transferase P	GSTP1
Q6JBY9	CapZ-interacting protein	RCSD1
Q15084	Protein disulfide-isomerase A6	PDIA6
P00488	Coagulation factor XIII A chain	F13A1
P40925	Malate dehydrogenase, cytoplasmic	MDH1
Q9Y5B9	FACT complex subunit SPT16	SUPT16H
P48735	Isocitrate dehydrogenase [NADP], mitochondrial	IDH2
O95782	AP-2 complex subunit alpha-1	AP2A1
P62937	Peptidyl-prolyl cis-trans isomerase A	PPIA
P40121	Macrophage-capping protein	CAPG
P63010	AP-2 complex subunit beta	AP2B1
P33241	Lymphocyte-specific protein 1	LSP1
P50452	Serpin B8	SERPINB8
Q16543	Hsp90 co-chaperone Cdc37	CDC37
O00299	Chloride intracellular channel protein 1	CLIC1
Q9UJ70	N-acetyl-D-glucosamine kinase	NAGK
Q5T1M5	FK506-binding protein 15	FKBP15
P60842	Eukaryotic initiation factor 4A-I	EIF4A1
P43405	Tyrosine-protein kinase SYK	SYK
Q8WUM4	Programmed cell death 6-interacting protein	PDCD6IP
P16401	Histone H1.5	H1-5
P07954	Fumarate hydratase, mitochondrial	FH
P25786	Proteasome subunit alpha type-1	PSMA1
P51572	B-cell receptor-associated protein 31	BCAP31
P60900	Proteasome subunit alpha type-6	PSMA6
P23381	Tryptophan--tRNA ligase, cytoplasmic	WARS1
P27348	14-3-3 protein theta	YWHAQ
P16949	Stathmin	STMN1
Q15424	Scaffold attachment factor B1	SAFB
M0QZR4	Rho guanine nucleotide exchange factor 1	ARHGEF1
P14598	Neutrophil cytosol factor 1	NCF1
P23284	Peptidyl-prolyl cis-trans isomerase B	PPIB
J3KTA4	Probable ATP-dependent RNA helicase DDX5	DDX5
Q6P4A8	Phospholipase B-like 1	PLBD1
Q9H4A4	Aminopeptidase B	RNPEP
P09622	Dihydrolipoyl dehydrogenase, mitochondrial	DLD
P50552	Vasodilator-stimulated phosphoprotein	VASP
O00160	Unconventional myosin-If	MYO1F
A0A2R8YGF8	Actin, cytoplasmic 1 (Fragment)	ACTB
Q00722	1-phosphatidylinositol 4,5-bisphosphate phosphodiesterase beta-2	PLCB2
P05106	Integrin beta-3	ITGB3
P08311	Cathepsin G	CTSG
Q96B97	SH3 domain-containing kinase-binding protein 1	SH3KBP1
P80723	Brain acid soluble protein 1	BASP1
Q04917	14-3-3 protein eta	YWHAH
P31943	Heterogeneous nuclear ribonucleoprotein H	HNRNPH1
P55884	Eukaryotic translation initiation factor 3 subunit B	EIF3B
P48595	Serpin B10	SERPINB10
P04899	Guanine nucleotide-binding protein G(i) subunit alpha-2	GNAI2
Q99613	Eukaryotic translation initiation factor 3 subunit C	EIF3C
A0MZ66	Shootin-1	SHTN1
P05120	Plasminogen activator inhibitor 2	SERPINB2
E9PBS1	Multifunctional protein ADE2 (Fragment)	PAICS
P23526	Adenosylhomocysteinase	AHCY
O95466	Formin-like protein 1	FMNL1
P19878	Neutrophil cytosol factor 2	NCF2
P04844	Dolichyl-diphosphooligosaccharide--protein glycosyltransferase subunit 2	RPN2
Q13303	Voltage-gated potassium channel subunit beta-2	KCNAB2
P26639	Threonine--tRNA ligase 1, cytoplasmic	TARS1
P17655	Calpain-2 catalytic subunit	CAPN2
H3BTU6	Coronin (Fragment)	CORO1A
P21796	Voltage-dependent anion-selective channel protein 1	VDAC1
G3V180	Dipeptidyl peptidase 3	DPP3
P42765	3-ketoacyl-CoA thiolase, mitochondrial	ACAA2
P61160	Actin-related protein 2	ACTR2
A6NC98	Coiled-coil domain-containing protein 88B	CCDC88B
Q9Y2W1	Thyroid hormone receptor-associated protein 3	THRAP3
Q9UQ80	Proliferation-associated protein 2G4	PA2G4
P23396	40S ribosomal protein S3	RPS3
P11413	Glucose-6-phosphate 1-dehydrogenase	G6PD
B7ZL14	FNBP1 protein	FNBP1
A8MVU1	Putative neutrophil cytosol factor 1C	NCF1C
O43143	Pre-mRNA-splicing factor ATP-dependent RNA helicase DHX15	DHX15
P45974	Ubiquitin carboxyl-terminal hydrolase 5	USP5
O15143	Actin-related protein 2/3 complex subunit 1B	ARPC1B
Q13011	Delta(3,5)-Delta(2,4)-dienoyl-CoA isomerase, mitochondrial	ECH1
P51149	Ras-related protein Rab-7a	RAB7A
Q99460	26S proteasome non-ATPase regulatory subunit 1	PSMD1
P19971	Thymidine phosphorylase	TYMP
Q13200	26S proteasome non-ATPase regulatory subunit 2	PSMD2
B4DY09	Interleukin enhancer-binding factor 2	ILF2
Q13185	Chromobox protein homolog 3	CBX3
P25788	Proteasome subunit alpha type-3	PSMA3
P20702	Integrin alpha-X	ITGAX
P02794	Ferritin heavy chain	FTH1
P52907	F-actin-capping protein subunit alpha-1	CAPZA1
P51991	Heterogeneous nuclear ribonucleoprotein A3	HNRNPA3
P04839	Cytochrome b-245 heavy chain	CYBB
P05141	ADP/ATP translocase 2	SLC25A5
P28838	Cytosol aminopeptidase	LAP3
P30041	Peroxiredoxin-6	PRDX6
Q9NUV9	GTPase IMAP family member 4	GIMAP4
Q14141	Septin-6	SEPTIN6
Q14103	Heterogeneous nuclear ribonucleoprotein D0	HNRNPD
P02675	Fibrinogen beta chain	FGB
P11766	Alcohol dehydrogenase class-3	ADH5
Q8NC51	Plasminogen activator inhibitor 1 RNA-binding protein	SERBP1
G8JLA2	Myosin light polypeptide 6	MYL6
P27694	Replication protein A 70 kDa DNA-binding subunit	RPA1
X6RJP6	Transgelin-2 (Fragment)	TAGLN2
Q16181	Septin-7	SEPTIN7
Q13509	Tubulin beta-3 chain	TUBB3
P78417	Glutathione S-transferase omega-1	GSTO1
Q92878	DNA repair protein RAD50	RAD50
P09467	Fructose-1,6-bisphosphatase 1	FBP1
P50991	T-complex protein 1 subunit delta	CCT4
Q7L576	Cytoplasmic FMR1-interacting protein 1	CYFIP1
Q9Y265	RuvB-like 1	RUVBL1
Q9Y266	Nuclear migration protein nudC	NUDC
P52597	Heterogeneous nuclear ribonucleoprotein F	HNRNPF
P46459	Vesicle-fusing ATPase	NSF
A8MXP9	Matrin-3	MATR3
P63244	Receptor of activated protein C kinase 1	RACK1
P78371	T-complex protein 1 subunit beta	CCT2
P07686	Beta-hexosaminidase subunit beta	HEXB
O75390	Citrate synthase, mitochondrial	CS
Q96CX2	BTB/POZ domain-containing protein KCTD12	KCTD12
Q9ULV4	Coronin-1C	CORO1C
P49327	Fatty acid synthase	FASN
P09525	Annexin A4	ANXA4
Q9HDC9	Adipocyte plasma membrane-associated protein	APMAP
A0A2R8YG73	Girdin	CCDC88A
O43776	Asparagine--tRNA ligase, cytoplasmic	NARS1
P62906	60S ribosomal protein L10a	RPL10A
Q9NZM1	Myoferlin	MYOF
P42704	Leucine-rich PPR motif-containing protein, mitochondrial	LRPPRC
Q5TA02	Glutathione S-transferase omega-1 (Fragment)	GSTO1
E7EX73	Eukaryotic translation initiation factor 4 gamma 1	EIF4G1
E9PCA1	T-complex protein 1 subunit epsilon	CCT5
Q13263	Transcription intermediary factor 1-beta	TRIM28
O60812	Heterogeneous nuclear ribonucleoprotein C-like 1	HNRNPCL1
P29966	Myristoylated alanine-rich C-kinase substrate	MARCKS
P25789	Proteasome subunit alpha type-4	PSMA4
Q5TCU3	Tropomyosin beta chain	TPM2
P17858	ATP-dependent 6-phosphofructokinase, liver type	PFKL
P49588	Alanine--tRNA ligase, cytoplasmic	AARS1
Q709C8	Vacuolar protein sorting-associated protein 13C	VPS13C
P07384	Calpain-1 catalytic subunit	CAPN1
P04632	Calpain small subunit 1	CAPNS1
Q99497	Parkinson disease protein 7	PARK7
Q14315	Filamin-C	FLNC
P02679	Fibrinogen gamma chain	FGG
Q9Y277	Voltage-dependent anion-selective channel protein 3	VDAC3
Q9Y6N5	Sulfide:quinone oxidoreductase, mitochondrial	SQOR
P48444	Coatomer subunit delta	ARCN1
P01009	Alpha-1-antitrypsin	SERPINA1
A0A024R6I7	Alpha-1-antitrypsin	SERPINA1
A0A087X1Z3	Proteasome activator complex subunit 2	PSME2
Q9BRF8	Serine/threonine-protein phosphatase CPPED1	CPPED1
P07948	Tyrosine-protein kinase Lyn	LYN
P54819	Adenylate kinase 2, mitochondrial	AK2
Q9Y230	RuvB-like 2	RUVBL2
P61106	Ras-related protein Rab-14	RAB14
P00505	Aspartate aminotransferase, mitochondrial	GOT2
P12081	Histidine--tRNA ligase, cytoplasmic	HARS1
P52272	Heterogeneous nuclear ribonucleoprotein M	HNRNPM
A0A2R8Y6J3	60S ribosomal protein L5 (Fragment)	RPL5
Q96C19	EF-hand domain-containing protein D2	EFHD2
A6NLN1	Polypyrimidine tract binding protein 1, isoform CRA_b	PTBP1
P62879	Guanine nucleotide-binding protein G(I)/G(S)/G(T) subunit beta-2	GNB2
Q99536	Synaptic vesicle membrane protein VAT-1 homolog	VAT1
A0A590UJJ4	Voltage-gated potassium channel subunit beta-2	KCNAB2
B4E3Q4	Adenosine deaminase 2	ADA2
Q15907	Ras-related protein Rab-11B	RAB11B
P21281	V-type proton ATPase subunit B, brain isoform	ATP6V1B2
Q12907	Vesicular integral-membrane protein VIP36	LMAN2
K7EJH8	Alpha-actinin-4 (Fragment)	ACTN4
O75937	DnaJ homolog subfamily C member 8	DNAJC8
Q8N8A2	Serine/threonine-protein phosphatase 6 regulatory ankyrin repeat subunit B	ANKRD44
Q13451	Peptidyl-prolyl cis-trans isomerase FKBP5	FKBP5
P13073	Cytochrome c oxidase subunit 4 isoform 1, mitochondrial	COX4I1
A0A087WUQ6	Glutathione peroxidase	GPX1
Q9UNF0	Protein kinase C and casein kinase substrate in neurons protein 2	PACSIN2
Q9Y3I0	RNA-splicing ligase RtcB homolog	RTCB
P28066	Proteasome subunit alpha type-5	PSMA5
P61204	ADP-ribosylation factor 3	ARF3
P30520	Adenylosuccinate synthetase isozyme 2	ADSS2
P30622	CAP-Gly domain-containing linker protein 1	CLIP1
P28070	Proteasome subunit beta type-4	PSMB4
O75165	DnaJ homolog subfamily C member 13	DNAJC13
Q14019	Coactosin-like protein	COTL1
P12236	ADP/ATP translocase 3	SLC25A6
P15531	Nucleoside diphosphate kinase A	NME1
Q5M775	Cytospin-B	SPECC1
A0A087WVC6	Receptor-type tyrosine-protein phosphatase eta	PTPRJ
Q16698	2,4-dienoyl-CoA reductase, mitochondrial	DECR1
O95347	Structural maintenance of chromosomes protein 2	SMC2
Q9H4E7	Differentially expressed in FDCP 6 homolog	DEF6
P02792	Ferritin light chain	FTL
H0YA96	Heterogeneous nuclear ribonucleoprotein D0 (Fragment)	HNRNPD
P02545	Prelamin-A/C	LMNA
D6RGZ6	Versican core protein (Fragment)	VCAN
P09382	Galectin-1	LGALS1
P40227	T-complex protein 1 subunit zeta	CCT6A
Q99714	3-hydroxyacyl-CoA dehydrogenase type-2	HSD17B10
P18124	60S ribosomal protein L7	RPL7
P45880	Voltage-dependent anion-selective channel protein 2	VDAC2
P16615	Sarcoplasmic/endoplasmic reticulum calcium ATPase 2	ATP2A2
J3KTL2	Serine/arginine-rich-splicing factor 1	SRSF1
P14868	Aspartate--tRNA ligase, cytoplasmic	DARS1
A0A024R571	EH domain-containing protein 1	EHD1
P13798	Acylamino-acid-releasing enzyme	APEH
H7BYY1	Tropomyosin 1 (Alpha), isoform CRA_m	TPM1
Q53Z42	HLA class I antigen	HLA-A
P25205	DNA replication licensing factor MCM3	MCM3
P68871	Hemoglobin subunit beta	HBB
A0A087WT12	Glutathione peroxidase	GPX4
P29466	Caspase-1	CASP1
Q9Y4L1	Hypoxia up-regulated protein 1	HYOU1
Q92499	ATP-dependent RNA helicase DDX1	DDX1
P30044	Peroxiredoxin-5, mitochondrial	PRDX5
A0A1B0GW68	Acid ceramidase	ASAH1
Q8TEM1	Nuclear pore membrane glycoprotein 210	NUP210
P61626	Lysozyme C	LYZ
P08514	Integrin alpha-IIb	ITGA2B
Q93009	Ubiquitin carboxyl-terminal hydrolase 7	USP7
Q92930	Ras-related protein Rab-8B	RAB8B
Q13045	Protein flightless-1 homolog	FLII
P48147	Prolyl endopeptidase	PREP
Q15365	Poly(rC)-binding protein 1	PCBP1
A0A087X188	Bridging integrator 2	BIN2
P57737	Coronin-7	CORO7
P43034	Platelet-activating factor acetylhydrolase IB subunit alpha	PAFAH1B1
Q5T5C7	Serine--tRNA ligase, cytoplasmic	SARS1
Q15019	Septin-2	SEPTIN2
P46977	Dolichyl-diphosphooligosaccharide--protein glycosyltransferase subunit STT3A	STT3A
Q96T51	RUN and FYVE domain-containing protein 1	RUFY1
P17213	Bactericidal permeability-increasing protein	BPI
P09917	Arachidonate 5-lipoxygenase	ALOX5
P14550	Aldo-keto reductase family 1 member A1	AKR1A1
Q5SRN7	HLA class I histocompatibility antigen, A alpha chain	HLA-A
Q9NTJ3	Structural maintenance of chromosomes protein 4	SMC4
H7C286	N-acetyl-D-glucosamine kinase	NAGK
P42167	Lamina-associated polypeptide 2, isoforms beta/gamma	TMPO
P36578	60S ribosomal protein L4	RPL4
Q92835	Phosphatidylinositol 3,4,5-trisphosphate 5-phosphatase 1	INPP5D
I3L397	Eukaryotic translation initiation factor 5A (Fragment)	EIF5A
Q6ZN40	Tropomyosin 1 (Alpha), isoform CRA_f	TPM1
Q15459	Splicing factor 3A subunit 1	SF3A1
B4DFG0	Protein DEK	DEK
P55160	Nck-associated protein 1-like	NCKAP1L
O15511	Actin-related protein 2/3 complex subunit 5	ARPC5
Q99832	T-complex protein 1 subunit eta	CCT7
Q86UE4	Protein LYRIC	MTDH
P27695	DNA-(apurinic or apyrimidinic site) lyase	APEX1
Q9UHD8	Septin-9	SEPTIN9
Q96HE7	ERO1-like protein alpha	ERO1A
Q6NUK1	Calcium-binding mitochondrial carrier protein SCaMC-1	SLC25A24
D6RAT0	40S ribosomal protein S3a	RPS3A
J3KPD6	Tyrosine-protein kinase	HCK
P61586	Transforming protein RhoA	RHOA
Q02818	Nucleobindin-1	NUCB1
H7C2N1	Prothymosin alpha (Fragment)	PTMA
P50502	Hsc70-interacting protein	ST13
P00738	Haptoglobin	HP
P23368	NAD-dependent malic enzyme, mitochondrial	ME2
P43304	Glycerol-3-phosphate dehydrogenase, mitochondrial	GPD2
P62873	Guanine nucleotide-binding protein G(I)/G(S)/G(T) subunit beta-1	GNB1
O60361	Putative nucleoside diphosphate kinase	NME2P1
P04179	Superoxide dismutase [Mn], mitochondrial	SOD2
Q9BUJ2	Heterogeneous nuclear ribonucleoprotein U-like protein 1	HNRNPUL1
Q15691	Microtubule-associated protein RP/EB family member 1	MAPRE1
P20073	Annexin A7	ANXA7
P26368	Splicing factor U2AF 65 kDa subunit	U2AF2
P39656	Dolichyl-diphosphooligosaccharide--protein glycosyltransferase 48 kDa subunit	DDOST
P20618	Proteasome subunit beta type-1	PSMB1
Q14847	LIM and SH3 domain protein 1	LASP1
O95831	Apoptosis-inducing factor 1, mitochondrial	AIFM1
Q05655	Protein kinase C delta type	PRKCD
Q8N163	Cell cycle and apoptosis regulator protein 2	CCAR2
Q99880	Histone H2B type 1-L	H2BC13
D6REX3	Protein transport protein Sec31A	SEC31A
P49321	Nuclear autoantigenic sperm protein	NASP
Q6IBS0	Twinfilin-2	TWF2
P30153	Serine/threonine-protein phosphatase 2A 65 kDa regulatory subunit A alpha isoform	PPP2R1A
E7EQG2	Eukaryotic initiation factor 4A-II	EIF4A2
Q02880	DNA topoisomerase 2-beta	TOP2B
O75368	SH3 domain-binding glutamic acid-rich-like protein	SH3BGRL
Q9NZ08	Endoplasmic reticulum aminopeptidase 1	ERAP1
Q01469	Fatty acid-binding protein 5	FABP5
O14980	Exportin-1	XPO1
Q9UKV3	Apoptotic chromatin condensation inducer in the nucleus	ACIN1
P31040	Succinate dehydrogenase [ubiquinone] flavoprotein subunit, mitochondrial	SDHA
Q16778	Histone H2B type 2-E	H2BC21
P28482	Mitogen-activated protein kinase 1	MAPK1
P00492	Hypoxanthine-guanine phosphoribosyltransferase	HPRT1
O14745	Na(+)/H(+) exchange regulatory cofactor NHE-RF1	SLC9A3R1
P98171	Rho GTPase-activating protein 4	ARHGAP4
P55795	Heterogeneous nuclear ribonucleoprotein H2	HNRNPH2
Q92896	Golgi apparatus protein 1	GLG1
Q9Y376	Calcium-binding protein 39	CAB39
P50995	Annexin A11	ANXA11
Q02878	60S ribosomal protein L6	RPL6
Q13126	S-methyl-5'-thioadenosine phosphorylase	MTAP
P55145	Mesencephalic astrocyte-derived neurotrophic factor	MANF
P00352	Retinal dehydrogenase 1	ALDH1A1
O00231	26S proteasome non-ATPase regulatory subunit 11	PSMD11
Q9NUQ9	CYFIP-related Rac1 interactor B	CYRIB
Q9BTT0	Acidic leucine-rich nuclear phosphoprotein 32 family member E	ANP32E
P33121	Long-chain-fatty-acid--CoA ligase 1	ACSL1
Q12802	A-kinase anchor protein 13	AKAP13
P09972	Fructose-bisphosphate aldolase C	ALDOC
A0A0A0MTC1	E3 ubiquitin-protein ligase RNF213	RNF213
P49755	Transmembrane emp24 domain-containing protein 10	TMED10
Q96AE4	Far upstream element-binding protein 1	FUBP1
O43242	26S proteasome non-ATPase regulatory subunit 3	PSMD3
P05556	Integrin beta-1	ITGB1
P62701	40S ribosomal protein S4, X isoform	RPS4X
O43747	AP-1 complex subunit gamma-1	AP1G1
Q5QPL9	RNA-binding protein Raly (Fragment)	RALY
A0A1W2PSE7	HLA class I histocompatibility antigen, A alpha chain	HLA-A
P52565	Rho GDP-dissociation inhibitor 1	ARHGDIA
Q8TDZ2	[F-actin]-monooxygenase MICAL1	MICAL1
Q5SS57	HLA class I antigen	HLA-B
P48960	Adhesion G protein-coupled receptor E5	ADGRE5
P55084	Trifunctional enzyme subunit beta, mitochondrial	HADHB
Q92820	Gamma-glutamyl hydrolase	GGH
A0A140T9H5	HLA class I histocompatibility antigen, C alpha chain	HLA-C
P07858	Cathepsin B	CTSB
Q7Z5R6	Amyloid beta A4 precursor protein-binding family B member 1-interacting protein	APBB1IP
F6TLX2	Glyoxalase domain-containing protein 4	GLOD4
P50570	Dynamin-2	DNM2
P25774	Cathepsin S	CTSS
Q7L1Q6	Basic leucine zipper and W2 domain-containing protein 1	BZW1
Q2M385	Macrophage-expressed gene 1 protein	MPEG1
Q9Y3F4	Serine-threonine kinase receptor-associated protein	STRAP
Q13043	Serine/threonine-protein kinase 4	STK4
P50453	Serpin B9	SERPINB9
E7EQB2	Lactotransferrin (Fragment)	LTF
H0Y9K7	Splicing factor, proline- and glutamine-rich (Fragment)	SFPQ
Q9UGI8	Testin	TES
Q8TAQ2	SWI/SNF complex subunit SMARCC2	SMARCC2
P42166	Lamina-associated polypeptide 2, isoform alpha	TMPO
O60234	Glia maturation factor gamma	GMFG
P46063	ATP-dependent DNA helicase Q1	RECQL
C9JPM4	ADP-ribosylation factor 4 (Fragment)	ARF4
J3QTR3	Ubiquitin-40S ribosomal protein S27a (Fragment)	RPS27A
P15121	Aldo-keto reductase family 1 member B1	AKR1B1
P78324	Tyrosine-protein phosphatase non-receptor type substrate 1	SIRPA
P02775	Platelet basic protein	PPBP
Q9Y262	Eukaryotic translation initiation factor 3 subunit L	EIF3L
P62993	Growth factor receptor-bound protein 2	GRB2
Q14151	Scaffold attachment factor B2	SAFB2
A0A0J9YYL3	Poly(U)-binding-splicing factor PUF60 (Fragment)	PUF60
Q92688	Acidic leucine-rich nuclear phosphoprotein 32 family member B	ANP32B
P08567	Pleckstrin	PLEK
O15400	Syntaxin-7	STX7
O00602	Ficolin-1	FCN1
A0A0S2Z4G6	Tropomyosin 1 (Alpha), isoform CRA_o (Fragment)	TPM1
P60953	Cell division control protein 42 homolog	CDC42
P39023	60S ribosomal protein L3	RPL3
P61006	Ras-related protein Rab-8A	RAB8A
Q14005	Pro-interleukin-16	IL16
P01584	Interleukin-1 beta	IL1B
Q13838	Spliceosome RNA helicase DDX39B	DDX39B
P08754	Guanine nucleotide-binding protein G(i) subunit alpha	GNAI3
H0Y449	Y-box-binding protein 1 (Fragment)	YBX1
Q6XQN6	Nicotinate phosphoribosyltransferase	NAPRT
Q9NTI5	Sister chromatid cohesion protein PDS5 homolog B	PDS5B
H0Y8C6	Importin-5 (Fragment)	IPO5
F5H6I7	Atlastin-3	ATL3
P32119	Peroxiredoxin-2	PRDX2
Q5T4U5	Acyl-Coenzyme A dehydrogenase, C-4 to C-12 straight chain, isoform CRA_a	ACADM
O75436	Vacuolar protein sorting-associated protein 26A	VPS26A
P39019	40S ribosomal protein S19	RPS19
P10253	Lysosomal alpha-glucosidase	GAA
O00571	ATP-dependent RNA helicase DDX3X	DDX3X
Q9BS26	Endoplasmic reticulum resident protein 44	ERP44
C9JIZ6	Prosaposin	PSAP
P62241	40S ribosomal protein S8	RPS8
Q07666	KH domain-containing, RNA-binding, signal transduction-associated protein 1	KHDRBS1
B7Z7P8	Eukaryotic peptide chain release factor subunit 1	ETF1
Q9H2G2	STE20-like serine/threonine-protein kinase	SLK
P49721	Proteasome subunit beta type-2	PSMB2
C9J1Z8	ADP-ribosylation factor 5 (Fragment)	ARF5
O00148	ATP-dependent RNA helicase DDX39A	DDX39A
Q09028	Histone-binding protein RBBP4	RBBP4
Q8N3D4	EH domain-binding protein 1-like protein 1	EHBP1L1
F8W809	Thioredoxin reductase 1, cytoplasmic	TXNRD1
Q9H3G5	Probable serine carboxypeptidase CPVL	CPVL
P80303	Nucleobindin-2	NUCB2
Q15404	Ras suppressor protein 1	RSU1
P10768	S-formylglutathione hydrolase	ESD
Q9UH65	Switch-associated protein 70	SWAP70
O75477	Erlin-1	ERLIN1
O75347	Tubulin-specific chaperone A	TBCA
A6PVN5	Serine/threonine-protein phosphatase 2A activator	PTPA
Q70J99	Protein unc-13 homolog D	UNC13D
Q96P48	Arf-GAP with Rho-GAP domain, ANK repeat and PH domain-containing protein 1	ARAP1
Q96AG4	Leucine-rich repeat-containing protein 59	LRRC59
Q9BXS5	AP-1 complex subunit mu-1	AP1M1
D6RER5	Septin-11	SEPTIN11
A0A0G2JMH6	HLA-DRA	HLA-DRA
P30048	Thioredoxin-dependent peroxide reductase, mitochondrial	PRDX3
Q86VS8	Protein Hook homolog 3	HOOK3
P16671	Platelet glycoprotein 4	CD36
P41240	Tyrosine-protein kinase CSK	CSK
Q13442	28 kDa heat- and acid-stable phosphoprotein	PDAP1
Q92673	Sortilin-related receptor	SORL1
A0A494C1B8	Tripeptidyl-peptidase 2	TPP2
P31939	Bifunctional purine biosynthesis protein PURH	ATIC
Q92556	Engulfment and cell motility protein 1	ELMO1
P41091	Eukaryotic translation initiation factor 2 subunit 3	EIF2S3
Q13310	Polyadenylate-binding protein 4	PABPC4
Q9H4G4	Golgi-associated plant pathogenesis-related protein 1	GLIPR2
P49189	4-trimethylaminobutyraldehyde dehydrogenase	ALDH9A1
Q99623	Prohibitin-2	PHB2
Q13347	Eukaryotic translation initiation factor 3 subunit I	EIF3I
P61019	Ras-related protein Rab-2A	RAB2A
O43399	Tumor protein D54	TPD52L2
P28062	Proteasome subunit beta type-8	PSMB8
P11387	DNA topoisomerase 1	TOP1
P21291	Cysteine and glycine-rich protein 1	CSRP1
Q9UFN0	Protein NipSnap homolog 3A	NIPSNAP3A
Q00325	Phosphate carrier protein, mitochondrial	SLC25A3
Q15046	Lysine--tRNA ligase	KARS1
Q8N3U4	Cohesin subunit SA-2	STAG2
P36542	ATP synthase subunit gamma, mitochondrial	ATP5F1C
P13647	Keratin, type II cytoskeletal 5	KRT5
Q14739	Delta(14)-sterol reductase LBR	LBR
Q14165	Malectin	MLEC
P16278	Beta-galactosidase	GLB1
P62316	Small nuclear ribonucleoprotein Sm D2	SNRPD2
O75400	Pre-mRNA-processing factor 40 homolog A	PRPF40A
P08621	U1 small nuclear ribonucleoprotein 70 kDa	SNRNP70
A0A1W2PPZ5	Transcription elongation factor A protein 1	TCEA1
C9JFR7	Cytochrome c (Fragment)	CYCS
P01889	HLA class I histocompatibility antigen, B alpha chain	HLA-B
Q01105	Protein SET	SET
P48637	Glutathione synthetase	GSS
Q93084	Sarcoplasmic/endoplasmic reticulum calcium ATPase 3	ATP2A3
Q8NBQ5	Estradiol 17-beta-dehydrogenase 11	HSD17B11
P25098	Beta-adrenergic receptor kinase 1	GRK2
P61026	Ras-related protein Rab-10	RAB10
P62195	26S proteasome regulatory subunit 8	PSMC5
A0A087WZK9	Eukaryotic translation initiation factor 3 subunit H	EIF3H
P30086	Phosphatidylethanolamine-binding protein 1	PEBP1
O60603	Toll-like receptor 2	TLR2
P62805	Histone H4	H4C1
O43493	Trans-Golgi network integral membrane protein 2	TGOLN2
Q9HB71	Calcyclin-binding protein	CACYBP
P01911	HLA class II histocompatibility antigen, DRB1 beta chain	HLA-DRB1
P52790	Hexokinase-3	HK3
E9PLK3	Aminopeptidase	NPEPPS
O14979	Heterogeneous nuclear ribonucleoprotein D-like	HNRNPDL
F5GYQ1	V-type proton ATPase subunit	ATP6V0D1
P30040	Endoplasmic reticulum resident protein 29	ERP29
P32121	Beta-arrestin-2	ARRB2
P21283	V-type proton ATPase subunit C 1	ATP6V1C1
Q9NQW7	Xaa-Pro aminopeptidase 1	XPNPEP1
P46926	Glucosamine-6-phosphate isomerase 1	GNPDA1
P54136	Arginine--tRNA ligase, cytoplasmic	RARS1
P30533	Alpha-2-macroglobulin receptor-associated protein	LRPAP1
Q02790	Peptidyl-prolyl cis-trans isomerase FKBP4	FKBP4
P10644	cAMP-dependent protein kinase type I-alpha regulatory subunit	PRKAR1A
Q15080	Neutrophil cytosol factor 4	NCF4
Q5SSJ5	Heterochromatin protein 1-binding protein 3	HP1BP3
F8VZX2	Poly(rC)-binding protein 2	PCBP2
O76094	Signal recognition particle subunit SRP72	SRP72
P28331	NADH-ubiquinone oxidoreductase 75 kDa subunit, mitochondrial	NDUFS1
S6AU73	HLA class I histocompatibility antigen, B alpha chain	HLA-B
C9JIS1	Guanine nucleotide-binding protein G(I)/G(S)/G(T) subunit beta-2 (Fragment)	GNB2
D6RBZ0	Heterogeneous nuclear ribonucleoprotein A/B	HNRNPAB
P05388	60S acidic ribosomal protein P0	RPLP0
P62820	Ras-related protein Rab-1A	RAB1A
P49368	T-complex protein 1 subunit gamma	CCT3
Q9H0U4	Ras-related protein Rab-1B	RAB1B
Q9UNM6	26S proteasome non-ATPase regulatory subunit 13	PSMD13
P26447	Protein S100-A4	S100A4
A0A0B4J2D5	Glutamine amidotransferase-like class 1 domain-containing protein 3B, mitochondrial	GATD3B
Q53F23	HCG14925, isoform CRA_a (Fragment)	TBXAS1
H0YHX9	Nascent polypeptide-associated complex subunit alpha	NACA
C9JRZ6	MICOS complex subunit	CHCHD3
Q5JPE7	Nodal modulator 2	NOMO2
C9J177	Protein phosphatase 1 regulatory subunit 7 (Fragment)	PPP1R7
P54727	UV excision repair protein RAD23 homolog B	RAD23B
P37235	Hippocalcin-like protein 1	HPCAL1
P07205	Phosphoglycerate kinase 2	PGK2
Q9ULZ3	Apoptosis-associated speck-like protein containing a CARD	PYCARD
G3V3E8	NPC intracellular cholesterol transporter 2	NPC2
O95336	6-phosphogluconolactonase	PGLS
H0Y2Y8	Zyxin (Fragment)	ZYX
Q9Y2Z0	Protein SGT1 homolog	SUGT1
O15347	High mobility group protein B3	HMGB3
H0YD13	CD44 antigen	CD44
J3KS05	Chromobox protein homolog 1 (Fragment)	CBX1
P30050	60S ribosomal protein L12	RPL12
P01857	Immunoglobulin heavy constant gamma 1	IGHG1
O00754	Lysosomal alpha-mannosidase	MAN2B1
O95716	Ras-related protein Rab-3D	RAB3D
P38919	Eukaryotic initiation factor 4A-III	EIF4A3
G3V3H3	Kinesin light chain 1	KLC1
Q9UMS4	Pre-mRNA-processing factor 19	PRPF19
Q15631	Translin	TSN
Q13201	Multimerin-1	MMRN1
Q07812	Apoptosis regulator BAX	BAX
P46781	40S ribosomal protein S9	RPS9
P49407	Beta-arrestin-1	ARRB1
Q9Y394	Dehydrogenase/reductase SDR family member 7	DHRS7
P59998	Actin-related protein 2/3 complex subunit 4	ARPC4
P35613	Basigin	BSG
O75995	SAM and SH3 domain-containing protein 3	SASH3
P49411	Elongation factor Tu, mitochondrial	TUFM
P08236	Beta-glucuronidase	GUSB
P49720	Proteasome subunit beta type-3	PSMB3
Q13423	NAD(P) transhydrogenase, mitochondrial	NNT
O94905	Erlin-2	ERLIN2
Q8WXF1	Paraspeckle component 1	PSPC1
P34897	Serine hydroxymethyltransferase, mitochondrial	SHMT2
C9JW51	Protein FAM107B (Fragment)	FAM107B
Q9HAV0	Guanine nucleotide-binding protein subunit beta-4	GNB4
P32942	Intercellular adhesion molecule 3	ICAM3
Q9UH99	SUN domain-containing protein 2	SUN2
Q08945	FACT complex subunit SSRP1	SSRP1
A6NFX8	ADP-sugar pyrophosphatase	NUDT5
P61088	Ubiquitin-conjugating enzyme E2 N	UBE2N
Q9UNH7	Sorting nexin-6	SNX6
P24539	ATP synthase F(0) complex subunit B1, mitochondrial	ATP5PB
P35998	26S proteasome regulatory subunit 7	PSMC2
O75695	Protein XRP2	RP2
E7EX17	Eukaryotic translation initiation factor 4B	EIF4B
Q9NTX5	Ethylmalonyl-CoA decarboxylase	ECHDC1
P54577	Tyrosine--tRNA ligase, cytoplasmic	YARS1
Q9BT09	Protein canopy homolog 3	CNPY3
Q8ND71	GTPase IMAP family member 8	GIMAP8
A2BF26	HLA class I histocompatibility antigen, C alpha chain	HLA-C
P41250	Glycine--tRNA ligase	GARS1
P26373	60S ribosomal protein L13	RPL13
P39687	Acidic leucine-rich nuclear phosphoprotein 32 family member A	ANP32A
Q9UKG1	DCC-interacting protein 13-alpha	APPL1
Q9BUF5	Tubulin beta-6 chain	TUBB6
P80511	Protein S100-A12	S100A12
Q15052	Rho guanine nucleotide exchange factor 6	ARHGEF6
O43684	Mitotic checkpoint protein BUB3	BUB3
P48739	Phosphatidylinositol transfer protein beta isoform	PITPNB
P22061	Protein-L-isoaspartate(D-aspartate) O-methyltransferase	PCMT1
O00232	26S proteasome non-ATPase regulatory subunit 12	PSMD12
O60264	SWI/SNF-related matrix-associated actin-dependent regulator of chromatin subfamily A member 5	SMARCA5
Q92522	Histone H1.10	H1-10
P49792	E3 SUMO-protein ligase RanBP2	RANBP2
P62136	Serine/threonine-protein phosphatase PP1-alpha catalytic subunit	PPP1CA
P30084	Enoyl-CoA hydratase, mitochondrial	ECHS1
P35354	Prostaglandin G/H synthase 2	PTGS2
P11216	Glycogen phosphorylase, brain form	PYGB
Q9Y383	Putative RNA-binding protein Luc7-like 2	LUC7L2
Q9BZF1	Oxysterol-binding protein-related protein 8	OSBPL8
O75367	Core histone macro-H2A.1	MACROH2A1
Q99523	Sortilin	SORT1
P15880	40S ribosomal protein S2	RPS2
P31153	S-adenosylmethionine synthase isoform type-2	MAT2A
Q9BXP5	Serrate RNA effector molecule homolog	SRRT
P62834	Ras-related protein Rap-1A	RAP1A
Q8TD16	Protein bicaudal D homolog 2	BICD2
Q9Y4E8	Ubiquitin carboxyl-terminal hydrolase 15	USP15
P61758	Prefoldin subunit 3	VBP1
P13716	Delta-aminolevulinic acid dehydratase	ALAD
P25787	Proteasome subunit alpha type-2	PSMA2
E9PB90	Hexokinase-2	HK2
P42768	Wiskott-Aldrich syndrome protein	WAS
Q5Y7D1	HLA class II histocompatibility antigen DR beta chain	HLA-DRB1
Q7Z4V5	Hepatoma-derived growth factor-related protein 2	HDGFL2
P55060	Exportin-2	CSE1L
Q86VP6	Cullin-associated NEDD8-dissociated protein 1	CAND1
Q9UBS4	DnaJ homolog subfamily B member 11	DNAJB11
P30043	Flavin reductase (NADPH)	BLVRB
P49257	Protein ERGIC-53	LMAN1
Q9NQC3	Reticulon-4	RTN4
Q9UBT2	SUMO-activating enzyme subunit 2	UBA2
P50416	Carnitine O-palmitoyltransferase 1, liver isoform	CPT1A
P62753	40S ribosomal protein S6	RPS6
P67775	Serine/threonine-protein phosphatase 2A catalytic subunit alpha isoform	PPP2CA
Q9UBE0	SUMO-activating enzyme subunit 1	SAE1
G3V0I5	NADH dehydrogenase [ubiquinone] flavoprotein 1, mitochondrial	NDUFV1
P62424	60S ribosomal protein L7a	RPL7A
Q13162	Peroxiredoxin-4	PRDX4
F8VZS0	60S acidic ribosomal protein P0 (Fragment)	RPLP0
P31930	Cytochrome b-c1 complex subunit 1, mitochondrial	UQCRC1
Q08170	Serine/arginine-rich splicing factor 4	SRSF4
Q9BZZ5	Apoptosis inhibitor 5	API5
P38159	RNA-binding motif protein, X chromosome	RBMX
O75396	Vesicle-trafficking protein SEC22b	SEC22B
O43516	WAS/WASL-interacting protein family member 1	WIPF1
G3V2X9	Alpha-actinin-1 (Fragment)	ACTN1
Q9NYL9	Tropomodulin-3	TMOD3
P63208	S-phase kinase-associated protein 1	SKP1
A0A0G2JS82	AP-2 complex subunit alpha-2 (Fragment)	AP2A2
Q9UKY7	Protein CDV3 homolog	CDV3
Q5W0H4	Translationally-controlled tumor protein	TPT1
Q8NBS9	Thioredoxin domain-containing protein 5	TXNDC5
P26640	Valine--tRNA ligase	VARS1
A0A5F9ZHN7	Phosphatidylinositide phosphatase SAC1	SACM1L
P00387	NADH-cytochrome b5 reductase 3	CYB5R3
K7EK35	Signal transducer and activator of transcription	STAT5A
P51692	Signal transducer and activator of transcription 5B	STAT5B
Q99598	Translin-associated protein X	TSNAX
E7ETY2	Treacle protein	TCOF1
P15170	Eukaryotic peptide chain release factor GTP-binding subunit ERF3A	GSPT1
P08571	Monocyte differentiation antigen CD14	CD14
E9PC52	Histone-binding protein RBBP7	RBBP7
Q14444	Caprin-1	CAPRIN1
F5GZS6	4F2 cell-surface antigen heavy chain	SLC3A2
P10155	60 kDa SS-A/Ro ribonucleoprotein	RO60
P68036	Ubiquitin-conjugating enzyme E2 L3	UBE2L3
Q5STX8	Allograft inflammatory factor 1 (Fragment)	AIF1
K7EKJ9	Interleukin enhancer-binding factor 3 (Fragment)	ILF3
H0YIC4	Citrate synthase (Fragment)	CS
Q8NF50	Dedicator of cytokinesis protein 8	DOCK8
P62888	60S ribosomal protein L30	RPL30
Q9Y5X3	Sorting nexin-5	SNX5
B5MDF5	GTP-binding nuclear protein Ran	RAN
P20160	Azurocidin	AZU1
O75947	ATP synthase subunit d, mitochondrial	ATP5PD
Q96CW1	AP-2 complex subunit mu	AP2M1
O75116	Rho-associated protein kinase 2	ROCK2
P05771	Protein kinase C beta type	PRKCB
P46783	40S ribosomal protein S10	RPS10
P40763	Signal transducer and activator of transcription 3	STAT3
O00203	AP-3 complex subunit beta-1	AP3B1
P40306	Proteasome subunit beta type-10	PSMB10
P01893	Putative HLA class I histocompatibility antigen, alpha chain H	HLA-H
P08865	40S ribosomal protein SA	RPSA
P42566	Epidermal growth factor receptor substrate 15	EPS15
C9J813	Caldesmon (Fragment)	CALD1
P62081	40S ribosomal protein S7	RPS7
P38117	Electron transfer flavoprotein subunit beta	ETFB
O43488	Aflatoxin B1 aldehyde reductase member 2	AKR7A2
O75223	Gamma-glutamylcyclotransferase	GGCT
P15586	N-acetylglucosamine-6-sulfatase	GNS
Q9NR45	Sialic acid synthase	NANS
Q9UM07	Protein-arginine deiminase type-4	PADI4
F8W031	DUF3456 domain-containing protein (Fragment)	1 SV
M0R165	Epidermal growth factor receptor substrate 15-like 1	EPS15L1
Q9H4B7	Tubulin beta-1 chain	TUBB1
P60228	Eukaryotic translation initiation factor 3 subunit E	EIF3E
Q02252	Methylmalonate-semialdehyde dehydrogenase [acylating], mitochondrial	ALDH6A1
Q5JWF2	Guanine nucleotide-binding protein G(s) subunit alpha isoforms XLas	GNAS
O14950	Myosin regulatory light chain 12B	MYL12B
O60884	DnaJ homolog subfamily A member 2	DNAJA2
Q8NE71	ATP-binding cassette sub-family F member 1	ABCF1
A0A140T8Y4	HLA class I histocompatibility antigen, A alpha chain	HLA-A
B1AXG1	Non-specific serine/threonine protein kinase	RPS6KA3
P42224	Signal transducer and activator of transcription 1-alpha/beta	STAT1
O14579	Coatomer subunit epsilon	COPE
A0A1W2PQS6	RPS10-NUDT3 readthrough	RPS10-NUDT3
P17174	Aspartate aminotransferase, cytoplasmic	GOT1
O00429	Dynamin-1-like protein	DNM1L
I3L3Q4	Glyoxalase domain-containing protein 4 (Fragment)	GLOD4
Q13596	Sorting nexin-1	SNX1
P18077	60S ribosomal protein L35a	RPL35A
Q8TCJ2	Dolichyl-diphosphooligosaccharide--protein glycosyltransferase subunit STT3B	STT3B
Q07960	Rho GTPase-activating protein 1	ARHGAP1
P62269	40S ribosomal protein S18	RPS18
Q9NTK5	Obg-like ATPase 1	OLA1
Q9Y6K9	NF-kappa-B essential modulator	IKBKG
P62140	Serine/threonine-protein phosphatase PP1-beta catalytic subunit	PPP1CB
P28676	Grancalcin	GCA
P17612	cAMP-dependent protein kinase catalytic subunit alpha	PRKACA
A0A087WYT3	Prostaglandin E synthase 3	PTGES3
V9GYM8	Rho guanine nucleotide exchange factor 2	ARHGEF2
P02538	Keratin, type II cytoskeletal 6A	KRT6A
Q9H3Z4	DnaJ homolog subfamily C member 5	DNAJC5
G3V220	Transcription elongation regulator 1	TCERG1
A0A0A0MTH3	Integrin-linked protein kinase	ILK
O14617	AP-3 complex subunit delta-1	AP3D1
O95544	NAD kinase	NADK
H3BN98	Uncharacterized protein (Fragment)	4 SV
Q9UNZ2	NSFL1 cofactor p47	NSFL1C
H3BRG4	Cytochrome b-c1 complex subunit 2, mitochondrial	UQCRC2
Q8TD19	Serine/threonine-protein kinase Nek9	NEK9
M0R210	40S ribosomal protein S16	RPS16
H0YBZ2	HLA class II histocompatibility antigen gamma chain (Fragment)	CD74
Q00169	Phosphatidylinositol transfer protein alpha isoform	PITPNA
Q08378	Golgin subfamily A member 3	GOLGA3
F5GZG1	Ras-related protein Rap-1b (Fragment)	RAP1B
P22307	Non-specific lipid-transfer protein	SCP2
A0A499FIX8	Extended synaptotagmin-2	ESYT2
P62277	40S ribosomal protein S13	RPS13
Q13177	Serine/threonine-protein kinase PAK 2	PAK2
P11169	Solute carrier family 2, facilitated glucose transporter member 3	SLC2A3
O15371	Eukaryotic translation initiation factor 3 subunit D	EIF3D
E9PK91	Bcl-2-associated transcription factor 1	BCLAF1
O75131	Copine-3	CPNE3
Q14254	Flotillin-2	FLOT2
I3L0A0	HCG2044781	TMEM189-UBE2V1
P53999	Activated RNA polymerase II transcriptional coactivator p15	SUB1
P31949	Protein S100-A11	S100A11
Q13492	Phosphatidylinositol-binding clathrin assembly protein	PICALM
P31942	Heterogeneous nuclear ribonucleoprotein H3	HNRNPH3
Q9H3N1	Thioredoxin-related transmembrane protein 1	TMX1
P13861	cAMP-dependent protein kinase type II-alpha regulatory subunit	PRKAR2A
Q13409	Cytoplasmic dynein 1 intermediate chain 2	DYNC1I2
A0A140T9U0	HLA class I histocompatibility antigen, C alpha chain	HLA-C
H0YLU7	Electron transfer flavoprotein subunit alpha, mitochondrial (Fragment)	ETFA
Q13724	Mannosyl-oligosaccharide glucosidase	MOGS
P53992	Protein transport protein Sec24C	SEC24C
P61163	Alpha-centractin	ACTR1A
E7EQL5	Cytoplasmic dynein 1 intermediate chain 2 (Fragment)	DYNC1I2
P09769	Tyrosine-protein kinase Fgr	FGR
P20042	Eukaryotic translation initiation factor 2 subunit 2	EIF2S2
J3KP15	Serine/arginine-rich-splicing factor 2 (Fragment)	SRSF2
P29692	Elongation factor 1-delta	EEF1D
P62244	40S ribosomal protein S15a	RPS15A
F2Z2Y4	Pyridoxal kinase	PDXK
Q02543	60S ribosomal protein L18a	RPL18A
P04080	Cystatin-B	CSTB
Q9NZT2	Opioid growth factor receptor	OGFR
Q9H223	EH domain-containing protein 4	EHD4
Q8WXX5	DnaJ homolog subfamily C member 9	DNAJC9
Q92945	Far upstream element-binding protein 2	KHSRP
Q96L92	Sorting nexin-27	SNX27
P47755	F-actin-capping protein subunit alpha-2	CAPZA2
P35232	Prohibitin	PHB
O60749	Sorting nexin-2	SNX2
O75489	NADH dehydrogenase [ubiquinone] iron-sulfur protein 3, mitochondrial	NDUFS3
Q86U42	Polyadenylate-binding protein 2	PABPN1
G3V203	60S ribosomal protein L18	RPL18
Q15437	Protein transport protein Sec23B	SEC23B
Q9H2U2	Inorganic pyrophosphatase 2, mitochondrial	PPA2
P55265	Double-stranded RNA-specific adenosine deaminase	ADAR
P13498	Cytochrome b-245 light chain	CYBA
O75563	Src kinase-associated phosphoprotein 2	SKAP2
Q15637	Splicing factor 1	SF1
Q9H299	SH3 domain-binding glutamic acid-rich-like protein 3	SH3BGRL3
Q9ULH1	Arf-GAP with SH3 domain, ANK repeat and PH domain-containing protein 1	ASAP1
E9PFN5	Glutathione S-transferase kappa	GSTK1
Q2TAY7	WD40 repeat-containing protein SMU1	SMU1
A2ACR1	Proteasome subunit beta	PSMB9
P11279	Lysosome-associated membrane glycoprotein 1	LAMP1
P62633	Cellular nucleic acid-binding protein	CNBP
Q13148	TAR DNA-binding protein 43	TARDBP
Q9BV40	Vesicle-associated membrane protein 8	VAMP8
A0A0C4DG89	Probable ATP-dependent RNA helicase DDX46	DDX46
Q16719	Kynureninase	KYNU
Q9P107	GEM-interacting protein	GMIP
C9JLV4	Apoptotic protease-activating factor 1	APAF1
F5H157	Ras-related protein Rab-35 (Fragment)	RAB35
P56192	Methionine--tRNA ligase, cytoplasmic	MARS1
P42285	Exosome RNA helicase MTR4	MTREX
P14324	Farnesyl pyrophosphate synthase	FDPS
A0A2U3TZM0	Chromodomain-helicase-DNA-binding protein 4	CHD4
Q99615	DnaJ homolog subfamily C member 7	DNAJC7
P63000	Ras-related C3 botulinum toxin substrate 1	RAC1
P01040	Cystatin-A	CSTA
Q9P2J5	Leucine--tRNA ligase, cytoplasmic	LARS1
A0A2R8Y849	40S ribosomal protein S24	RPS24
O15117	FYN-binding protein 1	FYB1
Q9Y3L3	SH3 domain-binding protein 1	SH3BP1
Q96C86	m7GpppX diphosphatase	DCPS
Q9H0D6	5'-3' exoribonuclease 2	XRN2
Q9UBR2	Cathepsin Z	CTSZ
Q9NWH9	SAFB-like transcription modulator	SLTM
P10599	Thioredoxin	TXN
P16435	NADPH--cytochrome P450 reductase	POR
P57772	Selenocysteine-specific elongation factor	EEFSEC
P61326	Protein mago nashi homolog	MAGOH
H0YLR3	U2 small nuclear ribonucleoprotein A' (Fragment)	SNRPA1
O43615	Mitochondrial import inner membrane translocase subunit TIM44	TIMM44
P23786	Carnitine O-palmitoyltransferase 2, mitochondrial	CPT2
Q9NQR4	Omega-amidase NIT2	NIT2
A0A0G2JS53	Baculoviral IAP repeat-containing protein 1	NAIP
Q9Y315	Deoxyribose-phosphate aldolase	DERA
Q15363	Transmembrane emp24 domain-containing protein 2	TMED2
Q9BZK7	F-box-like/WD repeat-containing protein TBL1XR1	TBL1XR1
Q99436	Proteasome subunit beta type-7	PSMB7
P01583	Interleukin-1 alpha	IL1A
Q969H8	Myeloid-derived growth factor	MYDGF
Q92614	Unconventional myosin-XVIIIa	MYO18A
H0Y4R1	Inosine-5'-monophosphate dehydrogenase 2 (Fragment)	IMPDH2
P51148	Ras-related protein Rab-5C	RAB5C
O43772	Mitochondrial carnitine/acylcarnitine carrier protein	SLC25A20
Q00765	Receptor expression-enhancing protein 5	REEP5
A0A0U1RQT1	Arf-GAP with coiled-coil, ANK repeat and PH domain-containing protein 2 (Fragment)	ACAP2
Q9NT62	Ubiquitin-like-conjugating enzyme ATG3	ATG3
Q92804	TATA-binding protein-associated factor 2N	TAF15
Q14258	E3 ubiquitin/ISG15 ligase TRIM25	TRIM25
O75475	PC4 and SFRS1-interacting protein	PSIP1
F5H5P4	Proto-oncogene vav	VAV1
P05198	Eukaryotic translation initiation factor 2 subunit 1	EIF2S1
B0I1T2	Unconventional myosin-Ig	MYO1G
Q5TFQ8	Signal-regulatory protein beta-1 isoform 3	SIRPB1
P12004	Proliferating cell nuclear antigen	PCNA
K7EMM8	Putative oxidoreductase GLYR1 (Fragment)	GLYR1
Q16795	NADH dehydrogenase [ubiquinone] 1 alpha subcomplex subunit 9, mitochondrial	NDUFA9
K7ESE8	Bleomycin hydrolase (Fragment)	BLMH
P19474	E3 ubiquitin-protein ligase TRIM21	TRIM21
H7BZJ3	Protein disulfide-isomerase A3 (Fragment)	PDIA3
P01137	Transforming growth factor beta-1 proprotein	TGFB1
P53004	Biliverdin reductase A	BLVRA
Q14677	Clathrin interactor 1	CLINT1
Q8IZ83	Aldehyde dehydrogenase family 16 member A1	ALDH16A1
B4DSN5	Tyrosine-protein phosphatase non-receptor type	PTPN1
Q12965	Unconventional myosin-Ie	MYO1E
A0A0A6YYA0	Protein TMED7-TICAM2	TMED7-TICAM2
Q15369	Elongin-C	ELOC
A0A087X2I1	26S proteasome regulatory subunit 10B	PSMC6
Q16658	Fascin	FSCN1
P61769	Beta-2-microglobulin	B2M
P15153	Ras-related C3 botulinum toxin substrate 2	RAC2
P60866	40S ribosomal protein S20	RPS20
E9PC62	CUGBP Elav-like family member 2	CELF2
A0A3B3IRT8	Translocon-associated protein subunit alpha	SSR1
C9J8H1	V-type proton ATPase subunit E 1 (Fragment)	ATP6V1E1
Q04837	Single-stranded DNA-binding protein, mitochondrial	SSBP1
Q01813	ATP-dependent 6-phosphofructokinase, platelet type	PFKP
A0A087WT45	GRIP1-associated protein 1	GRIPAP1
P08240	Signal recognition particle receptor subunit alpha	SRPRA
Q9Y678	Coatomer subunit gamma-1	COPG1
P51648	Aldehyde dehydrogenase family 3 member A2	ALDH3A2
A0A087WVV1	Proteasome subunit beta type-2	PSMB2
P17980	26S proteasome regulatory subunit 6A	PSMC3
Q5TEJ8	Protein THEMIS2	THEMIS2
O60547	GDP-mannose 4,6 dehydratase	GMDS
P42785	Lysosomal Pro-X carboxypeptidase	PRCP
P16930	Fumarylacetoacetase	FAH
A0A1W2PQR6	Lysosome membrane protein 2	SCARB2
P20645	Cation-dependent mannose-6-phosphate receptor	M6PR
O60664	Perilipin-3	PLIN3
Q8IWB7	WD repeat and FYVE domain-containing protein 1	WDFY1
P36551	Oxygen-dependent coproporphyrinogen-III oxidase, mitochondrial	CPOX
P55735	Protein SEC13 homolog	SEC13
P10606	Cytochrome c oxidase subunit 5B, mitochondrial	COX5B
Q9H307	Pinin	PNN
P83731	60S ribosomal protein L24	RPL24
A0AVT1	Ubiquitin-like modifier-activating enzyme 6	UBA6
A2BFX2	HLA class II histocompatibility antigen DR beta chain	HLA-DRB1
Q16629	Serine/arginine-rich splicing factor 7	SRSF7
O15031	Plexin-B2	PLXNB2
P58546	Myotrophin	MTPN
P25398	40S ribosomal protein S12	RPS12
P83111	Serine beta-lactamase-like protein LACTB, mitochondrial	LACTB
O00116	Alkyldihydroxyacetonephosphate synthase, peroxisomal	AGPS
A0A2R8Y855	SWI/SNF-related matrix-associated actin-dependent regulator of chromatin subfamily E member 1	SMARCE1
P06865	Beta-hexosaminidase subunit alpha	HEXA
P24534	Elongation factor 1-beta	EEF1B2
F8WAN9	GMP reductase	GMPR2
P02776	Platelet factor 4	PF4
Q5JX60	Copine-1 (Fragment)	CPNE1
Q9H3K2	Growth hormone-inducible transmembrane protein	GHITM
Q2L6G2	HLA class I histocompatibility antigen B alpha chain	HLA-B
Q00059	Transcription factor A, mitochondrial	TFAM
Q9UHV9	Prefoldin subunit 2	PFDN2
Q7Z6I6	Rho GTPase-activating protein 30	ARHGAP30
Q10588	ADP-ribosyl cyclase/cyclic ADP-ribose hydrolase 2	BST1
H0YKY3	Proline-serine-threonine phosphatase-interacting protein 1	PSTPIP1
Q92900	Regulator of nonsense transcripts 1	UPF1
H0Y3P2	Eukaryotic translation initiation factor 4 gamma 2	EIF4G2
A0A2R8Y811	40S ribosomal protein S14 (Fragment)	RPS14
O75822	Eukaryotic translation initiation factor 3 subunit J	EIF3J
E9PLL6	60S ribosomal protein L27a	RPL27A
H0YIN7	Peptidase_M24 domain-containing protein (Fragment)	1 SV
Q9H7M9	V-type immunoglobulin domain-containing suppressor of T-cell activation	VSIR
Q9UHL4	Dipeptidyl peptidase 2	DPP7
Q9HBI0	Gamma-parvin	PARVG
P62318	Small nuclear ribonucleoprotein Sm D3	SNRPD3
F8VXU5	Vacuolar protein sorting-associated protein 29	VPS29
M0R0P8	Unconventional myosin-IXb	MYO9B
Q04446	1,4-alpha-glucan-branching enzyme	GBE1
P49458	Signal recognition particle 9 kDa protein	SRP9
Q9Y295	Developmentally-regulated GTP-binding protein 1	DRG1
H0YDU8	Serine/threonine-protein phosphatase (Fragment)	PPP5C
O60841	Eukaryotic translation initiation factor 5B	EIF5B
G3V533	Nesprin-3	SYNE3
O75844	CAAX prenyl protease 1 homolog	ZMPSTE24
P17900	Ganglioside GM2 activator	GM2A
O00743	Serine/threonine-protein phosphatase 6 catalytic subunit	PPP6C
A0A087WXS7	ATPase ASNA1	ASNA1
P51452	Dual specificity protein phosphatase 3	DUSP3
P22102	Trifunctional purine biosynthetic protein adenosine-3	GART
E9PKG1	Protein arginine N-methyltransferase 1	PRMT1
P22090	40S ribosomal protein S4, Y isoform 1	RPS4Y1
P54578	Ubiquitin carboxyl-terminal hydrolase 14	USP14
P69905	Hemoglobin subunit alpha	HBA1
P00403	Cytochrome c oxidase subunit 2	MT-CO2
Q9BVK6	Transmembrane emp24 domain-containing protein 9	TMED9
E9PDQ8	Succinate--CoA ligase [GDP-forming] subunit beta, mitochondrial	SUCLG2
O75534	Cold shock domain-containing protein E1	CSDE1
Q9NP72	Ras-related protein Rab-18	RAB18
J3KTL8	Structural maintenance of chromosomes flexible hinge domain-containing protein 1 (Fragment)	SMCHD1
Q9GZN8	UPF0687 protein C20orf27	C20orf27
B3KVN2	Farnesyltransferase, CAAX box, alpha, isoform CRA_c	FNTA
Q8WWP7	GTPase IMAP family member 1	GIMAP1
D6RBQ9	Heterogeneous nuclear ribonucleoprotein D0 (Fragment)	HNRNPD
A0A087WUC6	Signal peptidase complex subunit 2	SPCS2
O96019	Actin-like protein 6A	ACTL6A
Q5SR44	Complement receptor type 1	CR1
Q92922	SWI/SNF complex subunit SMARCC1	SMARCC1
Q92882	Osteoclast-stimulating factor 1	OSTF1
P41567	Eukaryotic translation initiation factor 1	EIF1
Q9NRX4	14 kDa phosphohistidine phosphatase	PHPT1
Q9H2K8	Serine/threonine-protein kinase TAO3	TAOK3
Q29RF7	Sister chromatid cohesion protein PDS5 homolog A	PDS5A
Q07021	Complement component 1 Q subcomponent-binding protein, mitochondrial	C1QBP
P62314	Small nuclear ribonucleoprotein Sm D1	SNRPD1
Q9BYX2	TBC1 domain family member 2A	TBC1D2
P12429	Annexin A3	ANXA3
P05114	Non-histone chromosomal protein HMG-14	HMGN1
Q13217	DnaJ homolog subfamily C member 3	DNAJC3
P48047	ATP synthase subunit O, mitochondrial	ATP5PO
P55263	Adenosine kinase	ADK
P0CG39	POTE ankyrin domain family member J	POTEJ
O15145	Actin-related protein 2/3 complex subunit 3	ARPC3
Q6UW68	Transmembrane protein 205	TMEM205
P02533	Keratin, type I cytoskeletal 14	KRT14
H0YKD8	60S ribosomal protein L28	RPL28
Q8N1G4	Leucine-rich repeat-containing protein 47	LRRC47
Q9Y5Z4	Heme-binding protein 2	HEBP2
F5H365	Protein transport protein SEC23	SEC23A
P16152	Carbonyl reductase [NADPH] 1	CBR1
P50914	60S ribosomal protein L14	RPL14
Q8NHV1	GTPase IMAP family member 7	GIMAP7
P46109	Crk-like protein	CRKL
Q13151	Heterogeneous nuclear ribonucleoprotein A0	HNRNPA0
P45973	Chromobox protein homolog 5	CBX5
P51610	Host cell factor 1	HCFC1
Q9UHB9	Signal recognition particle subunit SRP68	SRP68
F8W9X7	Coiled-coil domain-containing protein 93	CCDC93
P00441	Superoxide dismutase [Cu-Zn]	SOD1
Q7L2H7	Eukaryotic translation initiation factor 3 subunit M	EIF3M
P43487	Ran-specific GTPase-activating protein	RANBP1
O95352	Ubiquitin-like modifier-activating enzyme ATG7	ATG7
P47985	Cytochrome b-c1 complex subunit Rieske, mitochondrial	UQCRFS1
P36957	Dihydrolipoyllysine-residue succinyltransferase component of 2-oxoglutarate dehydrogenase complex, mitochondrial	DLST
Q15056	Eukaryotic translation initiation factor 4H	EIF4H
E9PL71	Elongation factor 1-delta (Fragment)	EEF1D
Q13547	Histone deacetylase 1	HDAC1
Q15418	Ribosomal protein S6 kinase alpha-1	RPS6KA1
A0A494C0X0	Tubulin-folding cofactor B	TBCB
E7ESC6	Exportin-7	XPO7
Q9NR19	Acetyl-coenzyme A synthetase, cytoplasmic	ACSS2
P61081	NEDD8-conjugating enzyme Ubc12	UBE2M
O43719	HIV Tat-specific factor 1	HTATSF1
P49756	RNA-binding protein 25	RBM25
Q13098	COP9 signalosome complex subunit 1	GPS1
Q9ULC4	Malignant T-cell-amplified sequence 1	MCTS1
P61604	10 kDa heat shock protein, mitochondrial	HSPE1
M0R0H5	Urokinase plasminogen activator surface receptor (Fragment)	PLAUR
P84103	Serine/arginine-rich splicing factor 3	SRSF3
P62280	40S ribosomal protein S11	RPS11
B5MCH7	Basic leucine zipper and W2 domain-containing protein 2	BZW2
P01023	Alpha-2-macroglobulin	A2M
Q9UBQ7	Glyoxylate reductase/hydroxypyruvate reductase	GRHPR
A0A0A0MSK5	Torsin-1A-interacting protein 1	TOR1AIP1
P39748	Flap endonuclease 1	FEN1
Q15819	Ubiquitin-conjugating enzyme E2 variant 2	UBE2V2
Q8IUI8	Cytokine receptor-like factor 3	CRLF3
P43490	Nicotinamide phosphoribosyltransferase	NAMPT
E9PPJ0	Splicing factor 3B subunit 2	SF3B2
P13473	Lysosome-associated membrane glycoprotein 2	LAMP2
F8WJN3	Cleavage and polyadenylation-specificity factor subunit 6	CPSF6
O95433	Activator of 90 kDa heat shock protein ATPase homolog 1	AHSA1
P62851	40S ribosomal protein S25	RPS25
B0QYK0	RNA-binding protein EWS	EWSR1
Q15020	Squamous cell carcinoma antigen recognized by T-cells 3	SART3
Q3LXA3	Triokinase/FMN cyclase	TKFC
Q06124	Tyrosine-protein phosphatase non-receptor type 11	PTPN11
Q92616	eIF-2-alpha kinase activator GCN1	GCN1
P09488	Glutathione S-transferase Mu 1	GSTM1
Q9BXX0	EMILIN-2	EMILIN2
A0A2R8YEK8	Ceramide transfer protein	CERT1
Q9UQ35	Serine/arginine repetitive matrix protein 2	SRRM2
P00918	Carbonic anhydrase 2	CA2
P09543	2',3'-cyclic-nucleotide 3'-phosphodiesterase	CNP
Q15293	Reticulocalbin-1	RCN1
Q9UIQ6	Leucyl-cystinyl aminopeptidase	LNPEP
Q04323	UBX domain-containing protein 1	UBXN1
Q15717	ELAV-like protein 1	ELAVL1
O43809	Cleavage and polyadenylation specificity factor subunit 5	NUDT21
K7EQJ5	40S ribosomal protein S15	RPS15
Q96PU8	Protein quaking	QKI
Q5SWX3	Calcium/calmodulin-dependent protein kinase (CaM kinase) II gamma, isoform CRA_n	CAMK2G
Q9NR30	Nucleolar RNA helicase 2	DDX21
Q15181	Inorganic pyrophosphatase	PPA1
B4DR61	Protein transport protein Sec61 subunit alpha isoform 1	SEC61A1
Q08209	Serine/threonine-protein phosphatase 2B catalytic subunit alpha isoform	PPP3CA
P56537	Eukaryotic translation initiation factor 6	EIF6
P51159	Ras-related protein Rab-27A	RAB27A
H0YN88	40S ribosomal protein S17	RPS17
Q00688	Peptidyl-prolyl cis-trans isomerase FKBP3	FKBP3
Q14696	LRP chaperone MESD	MESD
Q8N423	Leukocyte immunoglobulin-like receptor subfamily B member 2	LILRB2
Q5JVZ5	Engulfment and cell motility protein 2	ELMO2
Q13618	Cullin-3	CUL3
Q99467	CD180 antigen	CD180
H0YNG3	Signal peptidase complex catalytic subunit SEC11	SEC11A
Q9Y5M8	Signal recognition particle receptor subunit beta	SRPRB
Q16836	Hydroxyacyl-coenzyme A dehydrogenase, mitochondrial	HADH
Q96GX9	Methylthioribulose-1-phosphate dehydratase	APIP
E9PQW4	Mitogen-activated protein kinase	MAPK3
O75351	Vacuolar protein sorting-associated protein 4B	VPS4B
O14672	Disintegrin and metalloproteinase domain-containing protein 10	ADAM10
F8W038	Chromosome 17 open reading frame 49	C17orf49
P42766	60S ribosomal protein L35	RPL35
Q9NX58	Cell growth-regulating nucleolar protein	LYAR
E9PFG7	2-oxoglutarate dehydrogenase, mitochondrial	OGDH
P17050	Alpha-N-acetylgalactosaminidase	NAGA
P27105	Erythrocyte band 7 integral membrane protein	STOM
O95747	Serine/threonine-protein kinaseR1	OXSR1
Q9H444	Charged multivesicular body protein 4b	CHMP4B
H3BPJ9	NADH dehydrogenase [ubiquinone] 1 beta subcomplex subunit 10	NDUFB10
Q03169	Tumor necrosis factor alpha-induced protein 2	TNFAIP2
Q9Y2Q5	Ragulator complex protein LAMTOR2	LAMTOR2
P30419	Glycylpeptide N-tetradecanoyltransferase 1	NMT1
P47897	Glutamine--tRNA ligase	QARS1
F8W8I6	Nucleolysin TIA-1 isoform p40	TIA1
Q96SB3	Neurabin-2	PPP1R9B
O95232	Luc7-like protein 3	LUC7L3
Q08722	Leukocyte surface antigen CD47	CD47
Q15067	Peroxisomal acyl-coenzyme A oxidase 1	ACOX1
Q9NZL9	Methionine adenosyltransferase 2 subunit beta	MAT2B
P09326	CD48 antigen	CD48
O15553	Pyrin	MEFV
O43252	Bifunctional 3'-phosphoadenosine 5'-phosphosulfate synthase 1	PAPSS1
P22059	Oxysterol-binding protein 1	OSBP
Q9Y2J8	Protein-arginine deiminase type-2	PADI2
Q16186	Proteasomal ubiquitin receptor ADRM1	ADRM1
Q9NR31	GTP-binding protein SAR1a	SAR1A
E9PKP7	Nucleolar transcription factor 1	UBTF
Q13188	Serine/threonine-protein kinase 3	STK3
P13807	Glycogen [starch] synthase, muscle	GYS1
Q5JRX3	Presequence protease, mitochondrial	PITRM1
K7ES25	Xaa-Pro dipeptidase (Fragment)	PEPD
P42574	Caspase-3	CASP3
Q5STZ8	ATP-binding cassette sub-family F member 1 (Fragment)	ABCF1
A0A3B3IRL5	Inosine-5'-monophosphate dehydrogenase (Fragment)	IMPDH1
J3KR44	Ubiquitin thioesterase	OTUB1
Q9BRP8	Partner of Y14 and mago	PYM1
Q92890	Ubiquitin recognition factor in ER-associated degradation protein 1	UFD1
P49915	GMP synthase [glutamine-hydrolyzing]	GMPS
Q92734	Protein TFG	TFG
Q9HB40	Retinoid-inducible serine carboxypeptidase	SCPEP1
O60784	Target of Myb protein 1	TOM1
P35237	Serpin B6	SERPINB6
E5RIA4	Aspartyl aminopeptidase	DNPEP
O75821	Eukaryotic translation initiation factor 3 subunit G	EIF3G
P05204	Non-histone chromosomal protein HMG-17	HMGN2
Q15555	Microtubule-associated protein RP/EB family member 2	MAPRE2
O14974	Protein phosphatase 1 regulatory subunit 12A	PPP1R12A
H3BQF7	IST1 homolog (Fragment)	IST1
A0A0G2JLS4	Leukocyte immunoglobulin-like receptor subfamily B member 1 (Fragment)	LILRB1
P30405	Peptidyl-prolyl cis-trans isomerase F, mitochondrial	PPIF
Q02978	Mitochondrial 2-oxoglutarate/malate carrier protein	SLC25A11
O14773	Tripeptidyl-peptidase 1	TPP1
P62330	ADP-ribosylation factor 6	ARF6
Q9BY44	Eukaryotic translation initiation factor 2A	EIF2A
O00291	Huntingtin-interacting protein 1	HIP1
P48426	Phosphatidylinositol 5-phosphate 4-kinase type-2 alpha	PIP4K2A
A0A0G2JHC2	PPP1R18	PPP1R18
E9PSI1	Transmembrane 9 superfamily member	3 SV
A0A0R4J2G3	Arylacetamide deacetylase-like 1	NCEH1
Q9Y5S9	RNA-binding protein 8A	RBM8A
D7RIG5	HLA class II histocompatibility antigen DR beta chain	HLA-DRB1
P17931	Galectin-3	LGALS3
Q16512	Serine/threonine-protein kinase N1	PKN1
Q04760	Lactoylglutathione lyase	GLO1
Q9UEY8	Gamma-adducin	ADD3
P31689	DnaJ homolog subfamily A member 1	DNAJA1
S4R3N1	HSPE1-MOB4 readthrough	HSPE1-MOB4
F5GZZ9	Scavenger receptor cysteine-rich type 1 protein M130	CD163
G3V4P8	Glia maturation factor beta (Fragment)	GMFB
P16885	1-phosphatidylinositol 4,5-bisphosphate phosphodiesterase gamma-2	PLCG2
B8ZWD1	Acyl-CoA-binding protein	DBI
F5H077	Ras-related protein Rap-1b (Fragment)	RAP1B
O43865	S-adenosylhomocysteine hydrolase-like protein 1	AHCYL1
Q9BZQ8	Protein Niban 1	NIBAN1
Q9BY43	Charged multivesicular body protein 4a	CHMP4A
P54920	Alpha-soluble NSF attachment protein	NAPA
Q15836	Vesicle-associated membrane protein 3	VAMP3
Q13287	N-myc-interactor	NMI
P28072	Proteasome subunit beta type-6	PSMB6
P02765	Alpha-2-HS-glycoprotein	AHSG
R4GNG3	ARF GTPase-activating protein GIT2 (Fragment)	GIT2
O00241	Signal-regulatory protein beta-1	SIRPB1
P40429	60S ribosomal protein L13a	RPL13A
F8W156	Coatomer subunit zeta	COPZ1
Q7Z6P3	Ras-related protein Rab-44	RAB44
Q5JRS3	Ubiquitin-like modifier-activating enzyme 1 (Fragment)	UBA1
O60885	Bromodomain-containing protein 4	BRD4
A0A140T9R1	Flotillin (Fragment)	FLOT1
M0QXB5	Persulfide dioxygenase ETHE1, mitochondrial	ETHE1
J3KR24	Isoleucine--tRNA ligase, cytoplasmic	IARS1
P14678	Small nuclear ribonucleoprotein-associated proteins B and B'	SNRPB
Q5F2F8	Serine/threonine-protein phosphatase	PPP3CB
Q15121	Astrocytic phosphoprotein PEA-15	PEA15
P07099	Epoxide hydrolase 1	EPHX1
P20674	Cytochrome c oxidase subunit 5A, mitochondrial	COX5A
P18583	Protein SON	SON
Q5VW32	BRO1 domain-containing protein BROX	BROX
P62995	Transformer-2 protein homolog beta	TRA2B
Q00341	Vigilin	HDLBP
P25685	DnaJ homolog subfamily B member 1	DNAJB1
O94776	Metastasis-associated protein MTA2	MTA2
Q9NVI7	ATPase family AAA domain-containing protein 3A	ATAD3A
A0A590UK80	Uncharacterized protein (Fragment)	4 SV
Q12904	Aminoacyl tRNA synthase complex-interacting multifunctional protein 1	AIMP1
Q5VVC8	60S ribosomal protein L11	RPL11
P14151	L-selectin	SELL
H0Y4X3	RNA-binding protein 39 (Fragment)	RBM39
P46976	Glycogenin-1	GYG1
P07332	Tyrosine-protein kinase Fes/Fps	FES
P07305	Histone H1.0	H1-0
Q9Y336	Sialic acid-binding Ig-like lectin 9	SIGLEC9
Q13488	V-type proton ATPase 116 kDa subunit a isoform 3	TCIRG1
P20290	Transcription factor BTF3	BTF3
Q8IX19	Mast cell-expressed membrane protein 1	MCEMP1
Q14289	Protein-tyrosine kinase 2-beta	PTK2B
G3V1R5	Nardilysin	NRDC
B3KNX7	Non-specific serine/threonine protein kinase	PAK1
E7EQV9	Ribosomal protein L15 (Fragment)	RPL15
F5H5V4	26S proteasome non-ATPase regulatory subunit 9 (Fragment)	PSMD9
Q01085	Nucleolysin TIAR	TIAL1
H3BVG0	Nuclear pore complex protein Nup93	NUP93
Q5JSP0	FYVE, RhoGEF and PH domain-containing protein 3	FGD3
J3KRX5	60S ribosomal protein L17 (Fragment)	RPL17
Q96SU4	Oxysterol-binding protein-related protein 9	OSBPL9
H7C0M1	H/ACA ribonucleoprotein complex subunit DKC1 (Fragment)	DKC1
Q9NQ29	Putative RNA-binding protein Luc7-like 1	LUC7L
Q99933	BAG family molecular chaperone regulator 1	BAG1
Q86VM9	Zinc finger CCCH domain-containing protein 18	ZC3H18
P63151	Serine/threonine-protein phosphatase 2A 55 kDa regulatory subunit B alpha isoform	PPP2R2A
Q13637	Ras-related protein Rab-32	RAB32
P54709	Sodium/potassium-transporting ATPase subunit beta-3	ATP1B3
P09668	Pro-cathepsin H	CTSH
A0A1B0GTJ7	Adenylosuccinate lyase	ADSL
O95197	Reticulon-3	RTN3
P48059	LIM and senescent cell antigen-like-containing domain protein 1	LIMS1
P05386	60S acidic ribosomal protein P1	RPLP1
Q96CN7	Isochorismatase domain-containing protein 1	ISOC1
A0A182DWH4	HLA class II histocompatibility antigen, DR beta 3 chain	HLA-DRB3
H0Y4T6	Peptidyl-prolyl cis-trans isomerase NIMA-interacting 4	PIN4
P60510	Serine/threonine-protein phosphatase 4 catalytic subunit	PPP4C
A0A2R8YG42	Rho guanine nucleotide exchange factor 7	ARHGEF7
H0YHG0	Uncharacterized protein (Fragment)	1 SV
H0YDD4	Acetyltransferase component of pyruvate dehydrogenase complex (Fragment)	DLAT
Q9UII2	ATPase inhibitor, mitochondrial	ATP5IF1
P35637	RNA-binding protein FUS	FUS
Q15172	Serine/threonine-protein phosphatase 2A 56 kDa regulatory subunit alpha isoform	PPP2R5A
K7EL20	Eukaryotic translation initiation factor 3 subunit G (Fragment)	EIF3G
Q5Y7D6	HLA class II histocompatibility antigen DQ beta chain	HLA-DQB1
P11233	Ras-related protein Ral-A	RALA
O43633	Charged multivesicular body protein 2a	CHMP2A
P63220	40S ribosomal protein S21	RPS21
Q96EP5	DAZ-associated protein 1	DAZAP1
Q9Y520	Protein PRRC2C	PRRC2C
O43324	Eukaryotic translation elongation factor 1 epsilon-1	EEF1E1
P09496	Clathrin light chain A	CLTA
P19397	Leukocyte surface antigen CD53	CD53
O60861	Growth arrest-specific protein 7	GAS7
P84095	Rho-related GTP-binding protein RhoG	RHOG
B4DDF4	Calponin	CNN2
P27707	Deoxycytidine kinase	DCK
P07741	Adenine phosphoribosyltransferase	APRT
Q9BQ61	Telomerase RNA component interacting RNase	TRIR
P49736	DNA replication licensing factor MCM2	MCM2
O60313	Dynamin-like 120 kDa protein, mitochondrial	OPA1
K7ER96	Thioredoxin-like protein 1 (Fragment)	TXNL1
Q8TCU6	Phosphatidylinositol 3,4,5-trisphosphate-dependent Rac exchanger 1 protein	PREX1
P49902	Cytosolic purine 5'-nucleotidase	NT5C2
O75306	NADH dehydrogenase [ubiquinone] iron-sulfur protein 2, mitochondrial	NDUFS2
P21912	Succinate dehydrogenase [ubiquinone] iron-sulfur subunit, mitochondrial	SDHB
Q52LJ0	Protein FAM98B	FAM98B
Q9P1F3	Costars family protein ABRACL	ABRACL
Q9Y3D6	Mitochondrial fission 1 protein	FIS1
Q9NZD2	Glycolipid transfer protein	GLTP
Q9Y608	Leucine-rich repeat flightless-interacting protein 2	LRRFIP2
Q15370	Elongin-B	ELOB
P42331	Rho GTPase-activating protein 25	ARHGAP25
P08648	Integrin alpha-5	ITGA5
P61009	Signal peptidase complex subunit 3	SPCS3
F8VWK8	Tetraspanin (Fragment)	CD63
H0Y8B3	Adenosylhomocysteinase 3 (Fragment)	AHCYL2
P55957	BH3-interacting domain death agonist	BID
Q8WU79	Stromal membrane-associated protein 2	SMAP2
J3KQ18	D-dopachrome decarboxylase	DDT
Q8NHP8	Putative phospholipase B-like 2	PLBD2
A0A494C1E9	Nuclear factor NF-kappa-B p105 subunit	NFKB1
Q9BTV4	Transmembrane protein 43	TMEM43
Q9UJ68	Mitochondrial peptide methionine sulfoxide reductase	MSRA
E7ENY0	Alpha-adducin	ADD1
Q58FG1	Putative heat shock protein HSP 90-alpha A4	HSP90AA4P
K7ERI7	60S ribosomal protein L22	RPL22
Q9GZS3	WD repeat-containing protein 61	WDR61
Q7Z7H5	Transmembrane emp24 domain-containing protein 4	TMED4
Q92973	Transportin-1	TNPO1
Q9Y6D6	Brefeldin A-inhibited guanine nucleotide-exchange protein 1	ARFGEF1
F5H053	Phospholipase B-like (Fragment)	PLBD1
Q7Z6Z7	E3 ubiquitin-protein ligase HUWE1	HUWE1
O95810	Caveolae-associated protein 2	CAVIN2
O95373	Importin-7	IPO7
D6RD47	40S ribosomal protein S23	RPS23
Q9BR76	Coronin-1B	CORO1B
A0A182DWE9	HLA class II histocompatibility antigen DP beta chain	HLA-DPB1
Q7L7L0	Histone H2A type 3	H2AW
P50135	Histamine N-methyltransferase	HNMT
P15309	Prostatic acid phosphatase	ACP3
Q00796	Sorbitol dehydrogenase	SORD
P10720	Platelet factor 4 variant	PF4V1
Q9Y6C9	Mitochondrial carrier homolog 2	MTCH2
O43148	mRNA cap guanine-N7 methyltransferase	RNMT
Q9NXV6	CDKN2A-interacting protein	CDKN2AIP
H7C2W9	60S ribosomal protein L31 (Fragment)	RPL31
B4E0K5	Mitogen-activated protein kinase	MAPK14
P20339	Ras-related protein Rab-5A	RAB5A
Q9Y333	U6 snRNA-associated Sm-like protein LSm2	LSM2
P61086	Ubiquitin-conjugating enzyme E2 K	UBE2K
P53007	Tricarboxylate transport protein, mitochondrial	SLC25A1
A0A494C0B4	UV excision repair protein RAD23 homolog A	RAD23A
Q99653	Calcineurin B homologous protein 1	CHP1
Q9NSD9	Phenylalanine--tRNA ligase beta subunit	FARSB
P08246	Neutrophil elastase	ELANE
P51665	26S proteasome non-ATPase regulatory subunit 7	PSMD7
J3KNE0	RanBP2-like and GRIP domain-containing protein 3	RGPD3
Q99961	Endophilin-A2	SH3GL1
O15042	U2 snRNP-associated SURP motif-containing protein	U2SURP
Q9NVZ3	Adaptin ear-binding coat-associated protein 2	NECAP2
Q9UL25	Ras-related protein Rab-21	RAB21
Q96HY6	DDRGK domain-containing protein 1	DDRGK1
P42126	Enoyl-CoA delta isomerase 1, mitochondrial	ECI1
Q96KP4	Cytosolic non-specific dipeptidase	CNDP2
Q14008	Cytoskeleton-associated protein 5	CKAP5
F8VUA5	Ras-related protein Rab-5B (Fragment)	RAB5B
U3KPS2	Myeloblastin	PRTN3
P10153	Non-secretory ribonuclease	RNASE2
F5GXS0	Complement C4-B	C4B
Q9HC35	Echinoderm microtubule-associated protein-like 4	EML4
P60903	Protein S100-A10	S100A10
P15374	Ubiquitin carboxyl-terminal hydrolase isozyme L3	UCHL3
A0A4W9A917	Immunoglobulin heavy constant gamma 3 (Fragment)	IGHG3
Q9BUP3	Oxidoreductase HTATIP2	HTATIP2
J3KS52	CMRF35-like molecule 1	CD300LF
P10619	Lysosomal protective protein	CTSA
A0A1W2PNW1	Signal transducer and activator of transcription (Fragment)	STAT6
P14735	Insulin-degrading enzyme	IDE
Q08J23	RNA cytosine C(5)-methyltransferase NSUN2	NSUN2
P01024	Complement C3	C3
Q5JSL3	Dedicator of cytokinesis protein 11	DOCK11
P11234	Ras-related protein Ral-B	RALB
Q9Y2X3	Nucleolar protein 58	NOP58
P12931	Proto-oncogene tyrosine-protein kinase Src	SRC
P29728	2'-5'-oligoadenylate synthase 2	OAS2
O00182	Galectin-9	LGALS9
Q8IYB3	Serine/arginine repetitive matrix protein 1	SRRM1
Q9GZP4	PITH domain-containing protein 1	PITHD1
P34910	Protein EVI2B	EVI2B
P51153	Ras-related protein Rab-13	RAB13
Q93033	Immunoglobulin superfamily member 2	CD101
P49903	Selenide, water dikinase 1	SEPHS1
A0A3B3IRV5	Heme-binding protein 1 (Fragment)	HEBP1
Q9NR97	Toll-like receptor 8	TLR8
Q13769	THO complex subunit 5 homolog	THOC5
P62750	60S ribosomal protein L23a	RPL23A
O94826	Mitochondrial import receptor subunit TOM70	TOMM70
Q9BPX5	Actin-related protein 2/3 complex subunit 5-like protein	ARPC5L
Q8NFC6	Biorientation of chromosomes in cell division protein 1-like 1	BOD1L1
J3QRU4	Vesicle-associated membrane protein 2	VAMP2
P05362	Intercellular adhesion molecule 1	ICAM1
Q9H845	Complex I assembly factor ACAD9, mitochondrial	ACAD9
Q96M27	Protein PRRC1	PRRC1
G5EA09	Syndecan binding protein (Syntenin), isoform CRA_a	SDCBP
Q86X76	Deaminated glutathione amidase	NIT1
Q96EE3	Nucleoporin SEH1	SEH1L
F8VQX6	Methyltransferase-like protein 7A (Fragment)	METTL7A
P53634	Dipeptidyl peptidase 1	CTSC
U3NG26	Tyrosine-protein kinase	BTK
Q6P1A2	Lysophospholipid acyltransferase 5	LPCAT3
P42677	40S ribosomal protein S27	RPS27
Q9NUJ1	Mycophenolic acid acyl-glucuronide esterase, mitochondrial	ABHD10
P08574	Cytochrome c1, heme protein, mitochondrial	CYC1
Q7L5N7	Lysophosphatidylcholine acyltransferase 2	LPCAT2
P52888	Thimet oligopeptidase	THOP1
Q9NVJ2	ADP-ribosylation factor-like protein 8B	ARL8B
Q9H7Z7	Prostaglandin E synthase 2	PTGES2
Q92598	Heat shock protein 105 kDa	HSPH1
Q71UI9	Histone H2A.V	H2AZ2
P49207	60S ribosomal protein L34	RPL34
P63173	60S ribosomal protein L38	RPL38
O43583	Density-regulated protein	DENR
Q9NZM3	Intersectin-2	ITSN2
D6RAA6	Transmembrane protein 33 (Fragment)	TMEM33
B4DV51	GTP-binding nuclear protein Ran	RAN
Q9UBQ5	Eukaryotic translation initiation factor 3 subunit K	EIF3K
Q15008	26S proteasome non-ATPase regulatory subunit 6	PSMD6
O14976	Cyclin-G-associated kinase	GAK
Q8IZ07	Ankyrin repeat domain-containing protein 13A	ANKRD13A
Q9NPY3	Complement component C1q receptor	CD93
O00154	Cytosolic acyl coenzyme A thioester hydrolase	ACOT7
O60869	Endothelial differentiation-related factor 1	EDF1
A0A3B3IUB5	Minor histocompatibility antigen H13	HM13
P63167	Dynein light chain 1, cytoplasmic	DYNLL1
Q5JRA6	Transport and Golgi organization protein 1 homolog	MIA3
O00267	Transcription elongation factor SPT5	SUPT5H
P13284	Gamma-interferon-inducible lysosomal thiol reductase	IFI30
P46734	Dual specificity mitogen-activated protein kinase kinase 3	MAP2K3
Q86Y82	Syntaxin-12	STX12
F5GXX5	Dolichyl-diphosphooligosaccharide--protein glycosyltransferase subunit DAD1	DAD1
Q96IU4	Protein ABHD14B	ABHD14B
O60488	Long-chain-fatty-acid--CoA ligase 4	ACSL4
P61964	WD repeat-containing protein 5	WDR5
P49247	Ribose-5-phosphate isomerase	RPIA
Q6RW13	Type-1 angiotensin II receptor-associated protein	AGTRAP
Q9P035	Very-long-chain (3R)-3-hydroxyacyl-CoA dehydratase 3	HACD3
A0A0A0MRA8	Band 4.1-like protein 3	EPB41L3
Q8WWI5	Choline transporter-like protein 1	SLC44A1
A0A087WZ13	Ribonucleoprotein PTB-binding 1	RAVER1
Q14314	Fibroleukin	FGL2
Q96FJ2	Dynein light chain 2, cytoplasmic	DYNLL2
Q16706	Alpha-mannosidase 2	MAN2A1
Q09161	Nuclear cap-binding protein subunit 1	NCBP1
Q9NW64	Pre-mRNA-splicing factor RBM22	RBM22
P05387	60S acidic ribosomal protein P2	RPLP2
Q9Y3A6	Transmembrane emp24 domain-containing protein 5	TMED5
Q5QGZ9	C-type lectin domain family 12 member A	CLEC12A
M0R0R2	40S ribosomal protein S5	RPS5
Q5VTR2	E3 ubiquitin-protein ligase BRE1A	RNF20
A0A286YFM8	D-3-phosphoglycerate dehydrogenase (Fragment)	PHGDH
P78356	Phosphatidylinositol 5-phosphate 4-kinase type-2 beta	PIP4K2B
Q6YP21	Kynurenine--oxoglutarate transaminase 3	KYAT3
P20340	Ras-related protein Rab-6A	RAB6A
Q8N684	Cleavage and polyadenylation specificity factor subunit 7	CPSF7
Q53GQ0	Very-long-chain 3-oxoacyl-CoA reductase	HSD17B12
O75558	Syntaxin-11	STX11
P27918	Properdin	CFP
Q99614	Tetratricopeptide repeat protein 1	TTC1
A0A0U1RQX8	E3 ubiquitin-protein ligase CBL	CBL
Q86YZ3	Hornerin	HRNR
Q86X55	Histone-arginine methyltransferase CARM1	CARM1
F8W7C6	60S ribosomal protein L10	RPL10
Q9UI08	Ena/VASP-like protein	EVL
P09497	Clathrin light chain B	CLTB
Q9Y224	RNA transcription, translation and transport factor protein	RTRAF
Q53EL6	Programmed cell death protein 4	PDCD4
O95834	Echinoderm microtubule-associated protein-like 2	EML2
O76021	Ribosomal L1 domain-containing protein 1	RSL1D1
P32969	60S ribosomal protein L9	RPL9
P61956	Small ubiquitin-related modifier 2	SUMO2
P23497	Nuclear autoantigen Sp-100	SP100
Q9BVC6	Transmembrane protein 109	TMEM109
Q13427	Peptidyl-prolyl cis-trans isomerase G	PPIG
Q9NR28	Diablo homolog, mitochondrial	DIABLO
H0Y390	Microtubule-actin cross-linking factor 1, isoforms 1/2/3/5 (Fragment)	MACF1
Q12931	Heat shock protein 75 kDa, mitochondrial	TRAP1
Q9H0U3	Magnesium transporter protein 1	MAGT1
F8VZN8	Protein phosphatase 1 regulatory subunit 12A (Fragment)	PPP1R12A
C9JQD4	Peptidyl-prolyl cis-trans isomerase (Fragment)	PPIH
A0A0J9YWL0	Beta/gamma crystallin domain-containing protein 1	CRYBG1
Q15833	Syntaxin-binding protein 2	STXBP2
A0A087WTJ2	GIMAP1-GIMAP5 readthrough	GIMAP1-GIMAP5
E5RIM3	Phospholipase A-2-activating protein	PLAA
Q99733	Nucleosome assembly protein 1-like 4	NAP1L4
Q14318	Peptidyl-prolyl cis-trans isomerase FKBP8	FKBP8
O00483	Cytochrome c oxidase subunit NDUFA4	NDUFA4
Q96BM9	ADP-ribosylation factor-like protein 8A	ARL8A
G3V5Z3	Serine/threonine-protein phosphatase 4 regulatory subunit 3A	PPP4R3A
Q15428	Splicing factor 3A subunit 2	SF3A2
A0A0A0MQX8	Muscleblind-like protein 1	MBNL1
P62854	40S ribosomal protein S26	RPS26
E7EU96	Casein kinase II subunit alpha	CSNK2A1
Q92769	Histone deacetylase 2	HDAC2
Q92542	Nicastrin	NCSTN
A0A182DWF4	HLA class II histocompatibility antigen, DP beta 1 chain	HLA-DPB1
Q6P2E9	Enhancer of mRNA-decapping protein 4	EDC4
P09012	U1 small nuclear ribonucleoprotein A	SNRPA
A8MU27	Small ubiquitin-related modifier 3	SUMO3
P50225	Sulfotransferase 1A1	SULT1A1
Q9H0E2	Toll-interacting protein	TOLLIP
P16150	Leukosialin	SPN
A0A2R8Y6Y7	Succinate--CoA ligase [ADP-forming] subunit beta, mitochondrial	SUCLA2
P32456	Guanylate-binding protein 2	GBP2
Q92597	Protein NDRG1	NDRG1
Q10570	Cleavage and polyadenylation specificity factor subunit 1	CPSF1
Q8WYA6	Beta-catenin-like protein 1	CTNNBL1
O94906	Pre-mRNA-processing factor 6	PRPF6
Q9UBF2	Coatomer subunit gamma-2	COPG2
Q96DI7	U5 small nuclear ribonucleoprotein 40 kDa protein	SNRNP40
Q9NY15	Stabilin-1	STAB1
A0A3B3ITX4	Uncharacterized protein	4 SV
Q16204	Coiled-coil domain-containing protein 6	CCDC6
Q14344	Guanine nucleotide-binding protein subunit alpha-13	GNA13
H0YJ83	Ras and Rab interactor 3 (Fragment)	RIN3
P01834	Immunoglobulin kappa constant	IGKC
P08559	Pyruvate dehydrogenase E1 component subunit alpha, somatic form, mitochondrial	PDHA1
Q8TAT6	Nuclear protein localization protein 4 homolog	NPLOC4
P62745	Rho-related GTP-binding protein RhoB	RHOB
J3KMX3	Alpha-fetoprotein	AFP
Q16718	NADH dehydrogenase [ubiquinone] 1 alpha subcomplex subunit 5	NDUFA5
Q6P589	Tumor necrosis factor alpha-induced protein 8-like protein 2	TNFAIP8L2
O43169	Cytochrome b5 type B	CYB5B
K7ESG5	Proteasome activator complex subunit 3	PSME3
P61970	Nuclear transport factor 2	NUTF2
Q9NWB6	Arginine and glutamate-rich protein 1	ARGLU1
O43592	Exportin-T	XPOT
O43920	NADH dehydrogenase [ubiquinone] iron-sulfur protein 5	NDUFS5
P27986	Phosphatidylinositol 3-kinase regulatory subunit alpha	PIK3R1
E7EPT4	NADH dehydrogenase [ubiquinone] flavoprotein 2, mitochondrial	NDUFV2
P14927	Cytochrome b-c1 complex subunit 7	UQCRB
Q8NB16	Mixed lineage kinase domain-like protein	MLKL
F8VV59	Nucleosome assembly protein 1-like 1	NAP1L1
P43353	Aldehyde dehydrogenase family 3 member B1	ALDH3B1
Q16762	Thiosulfate sulfurtransferase	TST
P11177	Pyruvate dehydrogenase E1 component subunit beta, mitochondrial	PDHB
A0A0J9YW33	Syntaxin-3	STX3
P55809	Succinyl-CoA:3-ketoacid coenzyme A transferase 1, mitochondrial	OXCT1
K7EKE6	Lon protease homolog, mitochondrial	LONP1
A0A0G2JJQ8	HLA class II histocompatibility antigen, DR beta 4 chain	HLA-DRB4
Q6ZUJ8	Phosphoinositide 3-kinase adapter protein 1	PIK3AP1
P62308	Small nuclear ribonucleoprotein G	SNRPG
H0YBL1	Inositol-1-monophosphatase (Fragment)	IMPA1
P08579	U2 small nuclear ribonucleoprotein B''	SNRPB2
Q13561	Dynactin subunit 2	DCTN2
Q9BX68	Histidine triad nucleotide-binding protein 2, mitochondrial	HINT2
Q7L9L4	MOB kinase activator 1B	MOB1B
P27708	CAD protein	CAD
O43617	Trafficking protein particle complex subunit 3	TRAPPC3
Q9H008	Phospholysine phosphohistidine inorganic pyrophosphate phosphatase	LHPP
Q8WVV9	Heterogeneous nuclear ribonucleoprotein L-like	HNRNPLL
Q9NPP4	NLR family CARD domain-containing protein 4	NLRC4
O15260	Surfeit locus protein 4	SURF4
P32455	Guanylate-binding protein 1	GBP1
H7BXZ6	Mitochondrial Rho GTPase	RHOT1
P61011	Signal recognition particle 54 kDa protein	SRP54
A6NLM8	Translocon-associated protein subunit delta	SSR4
D6W5Y5	Cold inducible RNA binding protein, isoform CRA_c	CIRBP
C9JQ60	Voltage-gated potassium channel subunit beta-1 (Fragment)	KCNAB1
Q13363	C-terminal-binding protein 1	CTBP1
P61225	Ras-related protein Rap-2b	RAP2B
P49137	MAP kinase-activated protein kinase 2	MAPKAPK2
P01011	Alpha-1-antichymotrypsin	SERPINA3
D3YTB1	60S ribosomal protein L32 (Fragment)	RPL32
G0XQ39	STIM1L	STIM1
O75348	V-type proton ATPase subunit G 1	ATP6V1G1
Q13123	Protein Red	IK
P30085	UMP-CMP kinase	CMPK1
H0Y488	AT-rich interactive domain-containing protein 1A	ARID1A
Q99459	Cell division cycle 5-like protein	CDC5L
Q8WZA0	Protein LZIC	LZIC
Q6YHK3	CD109 antigen	CD109
A0A087WY55	Chromosome 6 open reading frame 55, isoform CRA_b	VTA1
Q9NY27	Serine/threonine-protein phosphatase 4 regulatory subunit 2	PPP4R2
Q14669	E3 ubiquitin-protein ligase TRIP12	TRIP12
Q02750	Dual specificity mitogen-activated protein kinase kinase 1	MAP2K1
Q9Y3B4	Splicing factor 3B subunit 6	SF3B6
A6NP24	Quinone oxidoreductase (Fragment)	CRYZ
P23469	Receptor-type tyrosine-protein phosphatase epsilon	PTPRE
Q9HAN9	Nicotinamide/nicotinic acid mononucleotide adenylyltransferase 1	NMNAT1
O94874	E3 UFM1-protein ligase 1	UFL1
Q9UJZ1	Stomatin-like protein 2, mitochondrial	STOML2
G3V1U3	Methionine aminopeptidase 2	METAP2
Q9P016	Thymocyte nuclear protein 1	THYN1
Q14789	Golgin subfamily B member 1	GOLGB1
Q8WY22	BRI3-binding protein	BRI3BP
P26196	Probable ATP-dependent RNA helicase DDX6	DDX6
Q9UHG3	Prenylcysteine oxidase 1	PCYOX1
O14920	Inhibitor of nuclear factor kappa-B kinase subunit beta	IKBKB
Q8IV08	5'-3' exonuclease PLD3	PLD3
P60468	Protein transport protein Sec61 subunit beta	SEC61B
Q8NHP6	Motile sperm domain-containing protein 2	MOSPD2
Q8NBJ5	Procollagen galactosyltransferase 1	COLGALT1
Q96D96	Voltage-gated hydrogen channel 1	HVCN1
A0A2R8Y852	Homeobox protein cut-like	CUX1
Q8NG11	Tetraspanin-14	TSPAN14
H3BP71	E3 ubiquitin protein ligase	RNF40
Q7Z3B4	Nucleoporin p54	NUP54
O43760	Synaptogyrin-2	SYNGR2
O00487	26S proteasome non-ATPase regulatory subunit 14	PSMD14
O00757	Fructose-1,6-bisphosphatase isozyme 2	FBP2
Q92621	Nuclear pore complex protein Nup205	NUP205
Q10471	Polypeptide N-acetylgalactosaminyltransferase 2	GALNT2
P52306	Rap1 GTPase-GDP dissociation stimulator 1	RAP1GDS1
P49961	Ectonucleoside triphosphate diphosphohydrolase 1	ENTPD1
A8MZI4	Ras-related protein Rab-37	RAB37
Q96FS4	Signal-induced proliferation-associated protein 1	SIPA1
I1E4Y6	GRB10-interacting GYF protein 2	GIGYF2
B4E0Y9	Serine/threonine-protein kinase 26	STK26
D6RHI9	Ribonuclease T2 (Fragment)	RNASET2
O43290	U4/U6.U5 tri-snRNP-associated protein 1	SART1
O95758	Polypyrimidine tract-binding protein 3	PTBP3
A0A087WW23	Arachidonate 5-lipoxygenase-activating protein	ALOX5AP
O00629	Importin subunit alpha-3	KPNA4
Q5QPM7	Proteasome inhibitor PI31 subunit	PSMF1
A0A3B3IT92	DNA helicase	MCM4
P12724	Eosinophil cationic protein	RNASE3
Q08ET2	Sialic acid-binding Ig-like lectin 14	SIGLEC14
O95202	Mitochondrial proton/calcium exchanger protein	LETM1
P09234	U1 small nuclear ribonucleoprotein C	SNRPC
Q13426	DNA repair protein XRCC4	XRCC4
J3KS22	L-xylulose reductase (Fragment)	DCXR
Q71UM5	40S ribosomal protein S27-like	RPS27L
Q9NZB2	Constitutive coactivator of PPAR-gamma-like protein 1	FAM120A
Q5JSH3	WD repeat-containing protein 44	WDR44
O95777	U6 snRNA-associated Sm-like protein LSm8	LSM8
P78318	Immunoglobulin-binding protein 1	IGBP1
Q15059	Bromodomain-containing protein 3	BRD3
Q9Y3C8	Ubiquitin-fold modifier-conjugating enzyme 1	UFC1
P37108	Signal recognition particle 14 kDa protein	SRP14
Q6NVY1	3-hydroxyisobutyryl-CoA hydrolase, mitochondrial	HIBCH
E9PRZ9	Chromosome 11 open reading frame 58 (Fragment)	C11orf58
Q9NWV4	CXXC motif containing zinc binding protein	CZIB
O14929	Histone acetyltransferase type B catalytic subunit	HAT1
Q9Y547	Intraflagellar transport protein 25 homolog	HSPB11
Q9P013	Spliceosome-associated protein CWC15 homolog	CWC15
Q92575	UBX domain-containing protein 4	UBXN4
O43765	Small glutamine-rich tetratricopeptide repeat-containing protein alpha	SGTA
Q5T4S7	E3 ubiquitin-protein ligase UBR4	UBR4
Q2M389	WASH complex subunit 4	WASHC4
Q5TD07	Ribosyldihydronicotinamide dehydrogenase [quinone]	NQO2
Q9Y6Y8	SEC23-interacting protein	SEC23IP
Q8WU90	Zinc finger CCCH domain-containing protein 15	ZC3H15
E7EM64	COP9 signalosome complex subunit 6	COPS6
Q01658	Protein Dr1	DR1
P61254	60S ribosomal protein L26	RPL26
P41223	Protein BUD31 homolog	BUD31
P55010	Eukaryotic translation initiation factor 5	EIF5
A0A0A0MSI8	Exocyst complex component 5	EXOC5
Q8N668	COMM domain-containing protein 1	COMMD1
Q9UBU9	Nuclear RNA export factor 1	NXF1
Q9BRT3	Migration and invasion enhancer 1	MIEN1
P04424	Argininosuccinate lyase	ASL
Q5S007	Leucine-rich repeat serine/threonine-protein kinase 2	LRRK2
Q12996	Cleavage stimulation factor subunit 3	CSTF3
A0A2R8YEL6	Glutamate--cysteine ligase catalytic subunit (Fragment)	GCLC
M0QXN5	Nuclear pore glycoprotein p62	NUP62
O76003	Glutaredoxin-3	GLRX3
O43837	Isocitrate dehydrogenase [NAD] subunit beta, mitochondrial	IDH3B
A0A494C1V1	Neurobeachin-like protein 2	NBEAL2
P61244	Protein max	MAX
F6SFZ6	P2X purinoceptor 4	P2RX4
P84090	Enhancer of rudimentary homolog	ERH
P02787	Serotransferrin	TF
Q9UIG0	Tyrosine-protein kinase BAZ1B	BAZ1B
I3L4J1	Uncharacterized protein (Fragment)	1 SV
B8ZZY2	Arf-GAP domain and FG repeat-containing protein 1	AGFG1
Q92696	Geranylgeranyl transferase type-2 subunit alpha	RABGGTA
P19823	Inter-alpha-trypsin inhibitor heavy chain H2	ITIH2
P20933	N(4)-(beta-N-acetylglucosaminyl)-L-asparaginase	AGA
P49773	Histidine triad nucleotide-binding protein 1	HINT1
A6NHL2	Tubulin alpha chain-like 3	TUBAL3
P21399	Cytoplasmic aconitate hydratase	ACO1
P84098	60S ribosomal protein L19	RPL19
Q70UQ0	Inhibitor of nuclear factor kappa-B kinase-interacting protein	IKBIP
Q8IX12	Cell division cycle and apoptosis regulator protein 1	CCAR1
Q9NSE4	Isoleucine--tRNA ligase, mitochondrial	IARS2
P21964	Catechol O-methyltransferase	COMT
E5RGR0	Acyl-protein thioesterase 1 (Fragment)	LYPLA1
Q9Y639	Neuroplastin	NPTN
A0A2Y9D025	NADH dehydrogenase [ubiquinone] 1 alpha subcomplex subunit 6	NDUFA6
Q9H1E3	Nuclear ubiquitous casein and cyclin-dependent kinase substrate 1	NUCKS1
Q9BXJ9	N-alpha-acetyltransferase 15, NatA auxiliary subunit	NAA15
P08237	ATP-dependent 6-phosphofructokinase, muscle type	PFKM
P69891	Hemoglobin subunit gamma-1	HBG1
P53597	Succinate--CoA ligase [ADP/GDP-forming] subunit alpha, mitochondrial	SUCLG1
P10145	Interleukin-8	CXCL8
Q9BWD1	Acetyl-CoA acetyltransferase, cytosolic	ACAT2
Q9UNN5	FAS-associated factor 1	FAF1
D6RCF4	CDGSH iron-sulfur domain-containing protein 2	CISD2
Q13526	Peptidyl-prolyl cis-trans isomerase NIMA-interacting 1	PIN1
P14406	Cytochrome c oxidase subunit 7A2, mitochondrial	COX7A2
A0A0D9SGG1	Lymphocyte cytosolic protein 2	LCP2
P59665	Neutrophil defensin 1	DEFA1
A0A0J9YX62	DnaJ homolog subfamily B member 6	DNAJB6
O15498	Synaptobrevin homolog YKT6	YKT6
I3L0K2	Thioredoxin domain-containing protein 17	TXNDC17
Q10589	Bone marrow stromal antigen 2	BST2
Q96K17	Transcription factor BTF3 homolog 4	BTF3L4
P15927	Replication protein A 32 kDa subunit	RPA2
Q96BW5	Phosphotriesterase-related protein	PTER
C9JVE2	DCN1-like protein	DCUN1D1
Q6YN16	Hydroxysteroid dehydrogenase-like protein 2	HSDL2
P35754	Glutaredoxin-1	GLRX
C9IZG4	Protein CutA	CUTA
Q96A33	Coiled-coil domain-containing protein 47	CCDC47
Q15024	Exosome complex component RRP42	EXOSC7
Q5TAW7	Calcium-binding protein 39-like (Fragment)	CAB39L
Q14566	DNA replication licensing factor MCM6	MCM6
Q9NSI8	SAM domain-containing protein SAMSN-1	SAMSN1
I3L352	ATP-dependent RNA helicase DDX19A (Fragment)	DDX19A
Q9Y3C6	Peptidyl-prolyl cis-trans isomerase-like 1	PPIL1
P10620	Microsomal glutathione S-transferase 1	MGST1
F5H345	Porphobilinogen deaminase	HMBS
P17252	Protein kinase C alpha type	PRKCA
A0A0A0MTP6	Phosphatidylinositol 3,4,5-trisphosphate 5-phosphatase 2	INPPL1
Q92905	COP9 signalosome complex subunit 5	COPS5
Q86YS6	Ras-related protein Rab-43	RAB43
P49585	Choline-phosphate cytidylyltransferase A	PCYT1A
P24666	Low molecular weight phosphotyrosine protein phosphatase	ACP1
Q96FN4	Copine-2	CPNE2
P20962	Parathymosin	PTMS
P78347	General transcription factor II-I	GTF2I
Q9UKL0	REST corepressor 1	RCOR1
D6RAX7	COP9 constitutive photomorphogenic-like protein subunit 4 isoform 2	COPS4
Q13190	Syntaxin-5	STX5
Q9HD20	Manganese-transporting ATPase 13A1	ATP13A1
Q9UL18	Protein argonaute-1	AGO1
O95837	Guanine nucleotide-binding protein subunit alpha-14	GNA14
O43815	Striatin	STRN
A0A2R8Y4M1	Chloride intracellular channel protein 5	CLIC5
E5RJ11	Docking protein 2 (Fragment)	DOK2
Q9H939	Proline-serine-threonine phosphatase-interacting protein 2	PSTPIP2
B1AJY5	26S proteasome non-ATPase regulatory subunit 10	PSMD10
A0A0A0MT83	Isovaleryl-CoA dehydrogenase isoform 1	IVD
P62328	Thymosin beta-4	TMSB4X
K7ER00	Phenylalanine--tRNA ligase alpha subunit	FARSA
Q9NX14	NADH dehydrogenase [ubiquinone] 1 beta subcomplex subunit 11, mitochondrial	NDUFB11
P50148	Guanine nucleotide-binding protein G(q) subunit alpha	GNAQ
C9JK83	STAM-binding protein (Fragment)	STAMBP
J3KN16	Proteasome adapter and scaffold protein ECM29	ECPAS
Q9BYT8	Neurolysin, mitochondrial	NLN
O75940	Survival of motor neuron-related-splicing factor 30	SMNDC1
P46778	60S ribosomal protein L21	RPL21
Q9NVH1	DnaJ homolog subfamily C member 11	DNAJC11
P30273	High affinity immunoglobulin epsilon receptor subunit gamma	FCER1G
Q9UN19	Dual adapter for phosphotyrosine and 3-phosphotyrosine and 3-phosphoinositide	DAPP1
P43686	26S proteasome regulatory subunit 6B	PSMC4
P0DMN0	Sulfotransferase 1A4	SULT1A4
Q9BZH6	WD repeat-containing protein 11	WDR11
O75531	Barrier-to-autointegration factor	BANF1
P51570	Galactokinase	GALK1
P33993	DNA replication licensing factor MCM7	MCM7
Q6UXN9	WD repeat-containing protein 82	WDR82
C9JDR8	TBC1 domain family member 5 (Fragment)	TBC1D5
H0YKT5	Transducin-like enhancer protein 3	TLE3
Q6PGP7	Tetratricopeptide repeat protein 37	TTC37
P20036	HLA class II histocompatibility antigen, DP alpha 1 chain	HLA-DPA1
Q9UNS2	COP9 signalosome complex subunit 3	COPS3
A0A2R8Y7Z8	CCR4-NOT transcription complex subunit 3 (Fragment)	CNOT3
Q14571	Inositol 1,4,5-trisphosphate receptor type 2	ITPR2
B5MC59	Replication protein A 14 kDa subunit	RPA3
D6RF35	Vitamin D-binding protein	GC
O94903	Pyridoxal phosphate homeostasis protein	PLPBP
P36405	ADP-ribosylation factor-like protein 3	ARL3
P23634	Plasma membrane calcium-transporting ATPase 4	ATP2B4
Q16799	Reticulon-1	RTN1
Q9Y2T2	AP-3 complex subunit mu-1	AP3M1
O00161	Synaptosomal-associated protein 23	SNAP23
Q9Y4W6	AFG3-like protein 2	AFG3L2
D6RAM3	Docking protein 3	DOK3
Q9P2R3	Rabankyrin-5	ANKFY1
Q99590	Protein SCAF11	SCAF11
O00391	Sulfhydryl oxidase 1	QSOX1
P34896	Serine hydroxymethyltransferase, cytosolic	SHMT1
H0YL72	Isocitrate dehydrogenase [NAD] subunit alpha, mitochondrial	IDH3A
P27816	Microtubule-associated protein 4	MAP4
P25815	Protein S100-P	S100P
Q16134	Electron transfer flavoprotein-ubiquinone oxidoreductase, mitochondrial	ETFDH
P30049	ATP synthase subunit delta, mitochondrial	ATP5F1D
Q13283	Ras GTPase-activating protein-binding protein 1	G3BP1
Q9HB90	Ras-related GTP-binding protein C	RRAGC
H7BZW6	Histone deacetylase complex subunit SAP18 (Fragment)	SAP18
Q9UHY1	Nuclear receptor-binding protein	NRBP1
O14880	Microsomal glutathione S-transferase 3	MGST3
Q9Y286	Sialic acid-binding Ig-like lectin 7	SIGLEC7
O95498	Vascular non-inflammatory molecule 2	VNN2
Q9UHD1	Cysteine and histidine-rich domain-containing protein 1	CHORDC1
Q9UL15	BAG family molecular chaperone regulator 5	BAG5
Q96I25	Splicing factor 45	RBM17
F8WES2	S-methyl-5'-thioadenosine phosphorylase	MTAP
A0A2R8Y7Y3	Protein 4.1	EPB41
Q3YEC7	Rab-like protein 6	RABL6
Q12800	Alpha-globin transcription factor CP2	TFCP2
O60826	Coiled-coil domain-containing protein 22	CCDC22
P04066	Tissue alpha-L-fucosidase	FUCA1
P26885	Peptidyl-prolyl cis-trans isomerase FKBP2	FKBP2
P15509	Granulocyte-macrophage colony-stimulating factor receptor subunit alpha	CSF2RA
F8W6G6	Leukocyte immunoglobulin-like receptor subfamily B member 3	LILRB3
Q12979	Active breakpoint cluster region-related protein	ABR
Q15042	Rab3 GTPase-activating protein catalytic subunit	RAB3GAP1
P07919	Cytochrome b-c1 complex subunit 6, mitochondrial	UQCRH
P61201	COP9 signalosome complex subunit 2	COPS2
Q99986	Serine/threonine-protein kinase VRK1	VRK1
Q16563	Synaptophysin-like protein 1	SYPL1
F6VDE0	Probable global transcription activator SNF2L2	SMARCA2
E7EPV7	Alpha-synuclein	SNCA
Q7L266	Isoaspartyl peptidase/L-asparaginase	ASRGL1
Q9Y512	Sorting and assembly machinery component 50 homolog	SAMM50
P01034	Cystatin-C	CST3
Q9Y305	Acyl-coenzyme A thioesterase 9, mitochondrial	ACOT9
Q96P70	Importin-9	IPO9
D3YTJ7	Ribose-phosphate pyrophosphokinase 2	PRPS2
P35813	Protein phosphatase 1A	PPM1A
Q99471	Prefoldin subunit 5	PFDN5
H9KV45	Ubiquitin-conjugating enzyme E2 D3	UBE2D3
H7C5I5	Phospholipid scramblase (Fragment)	PLSCR1
O95379	Tumor necrosis factor alpha-induced protein 8	TNFAIP8
Q9H993	Damage-control phosphatase ARMT1	ARMT1
O00462	Beta-mannosidase	MANBA
P09417	Dihydropteridine reductase	QDPR
Q8NI27	THO complex subunit 2	THOC2
Q9NXH8	Torsin-4A	TOR4A
Q9Y2W2	WW domain-binding protein 11	WBP11
F8WF33	PRA1 family protein	ARL6IP5
O75340	Programmed cell death protein 6	PDCD6
O15258	Protein RER1	RER1
P41226	Ubiquitin-like modifier-activating enzyme 7	UBA7
Q9NWZ3	Interleukin-1 receptor-associated kinase 4	IRAK4
G3V325	ATP5MF-PTCD1 readthrough	ATP5MF-PTCD1
A6NDF3	Protein PBDC1	PBDC1
Q9NTZ6	RNA-binding protein 12	RBM12
O14949	Cytochrome b-c1 complex subunit 8	UQCRQ
P51003	Poly(A) polymerase alpha	PAPOLA
Q86Y39	NADH dehydrogenase [ubiquinone] 1 alpha subcomplex subunit 11	NDUFA11
Q13131	5'-AMP-activated protein kinase catalytic subunit alpha-1	PRKAA1
Q9NRF9	DNA polymerase epsilon subunit 3	POLE3
Q9H3P7	Golgi resident protein GCP60	ACBD3
O95295	SNARE-associated protein Snapin	SNAPIN
Q9BXB4	Oxysterol-binding protein-related protein 11	OSBPL11
Q86XP3	ATP-dependent RNA helicase DDX42	DDX42
P32320	Cytidine deaminase	CDA
P56385	ATP synthase subunit e, mitochondrial	ATP5ME
P51532	Transcription activator BRG1	SMARCA4
Q93008	Probable ubiquitin carboxyl-terminal hydrolase FAF-X	USP9X
Q14232	Translation initiation factor eIF-2B subunit alpha	EIF2B1
Q9Y6G9	Cytoplasmic dynein 1 light intermediate chain 1	DYNC1LI1
Q8N766	ER membrane protein complex subunit 1	EMC1
E7ESD2	WASH complex subunit 2A	WASHC2A
P30536	Translocator protein	TSPO
Q4G0N4	NAD kinase 2, mitochondrial	NADK2
J3KS17	Beta-2-glycoprotein 1 (Fragment)	APOH
Q6PKG0	La-related protein 1	LARP1
P43155	Carnitine O-acetyltransferase	CRAT
Q9UHD9	Ubiquilin-2	UBQLN2
Q01459	Di-N-acetylchitobiase	CTBS
Q7L5D6	Golgi to ER traffic protein 4 homolog	GET4
A0A087WXB0	Secretory carrier-associated membrane protein	SCAMP1
Q8WW59	SPRY domain-containing protein 4	SPRYD4
O95881	Thioredoxin domain-containing protein 12	TXNDC12
Q86WV6	Stimulator of interferon genes protein	STING1
O00479	High mobility group nucleosome-binding domain-containing protein 4	HMGN4
A0A3B3IRI0	Opioid growth factor receptor-like protein 1	OGFRL1
P04004	Vitronectin	VTN
P62191	26S proteasome regulatory subunit 4	PSMC1
Q15006	ER membrane protein complex subunit 2	EMC2
Q9NS86	LanC-like protein 2	LANCL2
J3QQJ5	Trafficking protein particle complex subunit 8	TRAPPC8
B4DKY1	Cysteine--tRNA ligase, cytoplasmic	CARS1
P35269	General transcription factor IIF subunit 1	GTF2F1
Q12846	Syntaxin-4	STX4
Q68EM7	Rho GTPase-activating protein 17	ARHGAP17
O43181	NADH dehydrogenase [ubiquinone] iron-sulfur protein 4, mitochondrial	NDUFS4
Q08752	Peptidyl-prolyl cis-trans isomerase D	PPID
O95573	Long-chain-fatty-acid--CoA ligase 3	ACSL3
Q53GS9	U4/U6.U5 tri-snRNP-associated protein 2	USP39
P63313	Thymosin beta-10	TMSB10
Q9H477	Ribokinase	RBKS
Q9BQ04	RNA-binding protein 4B	RBM4B
A0A0C4DG84	Anthrax toxin receptor 2	ANTXR2
Q9H0R4	Haloacid dehalogenase-like hydrolase domain-containing protein 2	HDHD2
Q15643	Thyroid receptor-interacting protein 11	TRIP11
P51809	Vesicle-associated membrane protein 7	VAMP7
K7EJ57	Mitochondrial import receptor subunit TOM40 homolog (Fragment)	TOMM40
O75909	Cyclin-K	CCNK
Q9HCN8	Stromal cell-derived factor 2-like protein 1	SDF2L1
A0A5F9ZHJ0	Acetyl-CoA acetyltransferase, mitochondrial	ACAT1
P35658	Nuclear pore complex protein Nup214	NUP214
Q04864	Proto-oncogene c-Rel	REL
E9PB61	THO complex subunit 4	ALYREF
E9PF49	NADH dehydrogenase [ubiquinone] 1 beta subcomplex subunit 9	NDUFB9
Q15629	Translocating chain-associated membrane protein 1	TRAM1
Q96PK6	RNA-binding protein 14	RBM14
E9PQY2	Prefoldin subunit 4	PFDN4
E9PDM8	Protein transport protein Sec24D	SEC24D
L0R6Q1	SLC35A4 upstream open reading frame protein	SLC35A4
A0A0G2JI43	HLA class II histocompatibility antigen, DM beta chain	HLA-DMB
O14744	Protein arginine N-methyltransferase 5	PRMT5
E9PFH4	Transportin-3	TNPO3
P51688	N-sulphoglucosamine sulphohydrolase	SGSH
A5YKK6	CCR4-NOT transcription complex subunit 1	CNOT1
Q9Y371	Endophilin-B1	SH3GLB1
[truncated: 549 more rows]

## Sheet: Table A3
Comparison	plus LPS vs no LPS		vs lean (no LPS)		vs lean (no LPS)		vs lean (no LPS)		vs lean (no LPS)		vs lean (plus LPS)		vs lean (plus LPS)		vs lean (plus LPS)		vs lean (plus LPS)		plus LPS vs no LPS		plus LPS vs no LPS		plus LPS vs no LPS		plus LPS vs no LPS		vs lean (fresh)		vs lean (fresh)		vs lean (fresh)		vs lean (fresh)
Condition	lean		obese + IGT		obese		obese + T2D		overweight		obese + IGT		obese		obese + T2D		overweight		obese + IGT		obese		obese + T2D		overweight		obese + IGT		obese		obese + T2D		overweight
	Average Log2(FC)	p-value	Average Log2(FC)	p-value	Average Log2(FC)	p-value	Average Log2(FC)	p-value	Average Log2(FC)	p-value	Average Log2(FC)	p-value	Average Log2(FC)	p-value	Average Log2(FC)	p-value	Average Log2(FC)	p-value	Average Log2(FC)	p-value	Average Log2(FC)	p-value	Average Log2(FC)	p-value	Average Log2(FC)	p-value	Average Log2(FC)	p-value	Average Log2(FC)	p-value	Average Log2(FC)	p-value	Average Log2(FC)	p-value
	cultured_lean_plusLPS_vs_cultured_lean_noLPS	cultured_lean_plusLPS_vs_cultured_lean_noLPS_pvalue	cultured_obese_IGT_noLPS_vs_cultured_lean_noLPS	cultured_obese_IGT_noLPS_vs_cultured_lean_noLPS_pvalue	cultured_obese_only_noLPS_vs_cultured_lean_noLPS	cultured_obese_only_noLPS_vs_cultured_lean_noLPS_pvalue	cultured_obese_T2D_noLPS_vs_cultured_lean_noLPS	cultured_obese_T2D_noLPS_vs_cultured_lean_noLPS_pvalue	cultured_overweight_noLPS_vs_cultured_lean_noLPS	cultured_overweight_noLPS_vs_cultured_lean_noLPS_pvalue	cultured_obese_IGT_plusLPS_vs_cultured_lean_plusLPS	cultured_obese_IGT_plusLPS_vs_cultured_lean_plusLPS_pvalue	cultured_obese_only_plusLPS_vs_cultured_lean_plusLPS	cultured_obese_only_plusLPS_vs_cultured_lean_plusLPS_pvalue	cultured_obese_T2D_plusLPS_vs_cultured_lean_plusLPS	cultured_obese_T2D_plusLPS_vs_cultured_lean_plusLPS_pvalue	cultured_overweight_plusLPS_vs_cultured_lean_plusLPS	cultured_overweight_plusLPS_vs_cultured_lean_plusLPS_pvalue	cultured_obese_IGT_plusLPS_vs_cultured_obese_IGT_noLPS	cultured_obese_IGT_plusLPS_vs_cultured_obese_IGT_noLPS_pvalue	cultured_obese_only_plusLPS_vs_cultured_obese_only_noLPS	cultured_obese_only_plusLPS_vs_cultured_obese_only_noLPS_pvalue	cultured_obese_T2D_plusLPS_vs_cultured_obese_T2D_noLPS	cultured_obese_T2D_plusLPS_vs_cultured_obese_T2D_noLPS_pvalue	cultured_overweight_plusLPS_vs_cultured_overweight_noLPS	cultured_overweight_plusLPS_vs_cultured_overweight_noLPS_pvalue	fresh_obese_IGT_vs_fresh_lean	fresh_obese_IGT_vs_fresh_lean_pvalue	fresh_obese_only_vs_fresh_lean	fresh_obese_only_vs_fresh_lean_pvalue	fresh_obese_T2D_vs_fresh_lean	fresh_obese_T2D_vs_fresh_lean_pvalue	fresh_overweight_vs_fresh_lean	fresh_overweight_vs_fresh_lean_pvalue
A0A024R571	0.531379	0.0248861	0.775423	0.011429	0.668156	0.0859167	0.668722	0.0237202	1.16156	0.00221471	0.595254	0.120892	0.967762	0.00472864	0.28639	0.324282	1.24986	0.000190926	0.351209	0.465001	0.830985	0.0768731	0.149047	0.659952	0.619681	0.0910226	0.660259	0.0138774	0.561753	0.170233	0.272912	0.278227	0.520571	0.0437256
A0A024R6I7	-0.00277994	0.993191	1.29545	0.0219713	1.16157	0.0526981	0.917585	0.0182782	0.764198	0.148431	0.435056	0.237133	1.10774	0.0545845	0.619335	0.154128	0.304016	0.54969	-0.863172	0.131204	-0.0566027	0.938446	-0.301029	0.496084	-0.462962	0.513128	0.346969	0.657042	1.61815	0.0325098	0.475111	0.524148	-0.448612	0.515767
A0A075B720	-0.114806	0.666011	NA	NA	0.465435	0.128591	-0.408847	0.150672	-0.0264393	0.937548	0.156971	0.651313	0.255227	0.391545	0.534971	0.143806	0.603209	0.0406952	NA	NA	-0.325015	0.290562	0.829012	0.0516555	0.514842	0.158097	NA	NA	NA	NA	NA	NA	NA	NA
A0A087WT12	-0.177605	0.499811	0.0503204	0.880579	0.706262	0.0294282	-0.0483537	0.855389	-0.0793045	0.764315	0.298629	0.44841	0.758335	0.0518212	0.338144	0.314065	-0.0255765	0.92903	0.0707028	0.891275	-0.125532	0.749692	0.208892	0.543022	-0.123877	0.668008	0.238922	0.381484	0.417214	0.245439	0.108787	0.717658	-0.0650085	0.79453
A0A087WT45	0.0780417	0.8815	-0.478191	0.426327	-0.173416	0.738535	0.0454724	0.919262	-0.83976	0.0770845	-0.345869	0.568356	0.00742196	0.991194	0.59797	0.380779	-1.3509	0.0219047	0.210364	0.764197	0.25888	0.708333	0.630539	0.323723	-0.433095	0.112342	-0.199825	0.558821	0.0950342	0.743402	0.105037	0.8128	-0.531545	0.0951477
A0A087WTJ2	0.857069	0.546419	NA	NA	2.05106	0.0393281	0.705499	0.539258	1.84267	0.0791345	0.724819	0.613114	0.324615	0.831749	-0.420449	0.778238	0.392831	0.806026	NA	NA	-0.869375	0.200486	-0.268878	0.808349	-0.592775	0.527283	0.836989	0.113646	0.143272	0.803769	0.0341735	0.947003	0.565936	0.363354
A0A087WUC6	-0.0264626	0.878386	0.442235	0.109561	0.476859	0.105149	0.205141	0.377069	0.0785391	0.718347	0.217013	0.456084	0.606577	0.0149728	0.426231	0.146166	-0.276137	0.189396	-0.251684	0.54354	0.103256	0.749343	0.194627	0.564569	-0.381139	0.15978	0.373754	0.0932904	0.651402	0.0681772	0.264291	0.352273	0.15604	0.634948
A0A087WUQ6	0.383044	0.181701	-0.241175	0.343281	0.0770821	0.730243	-0.391994	0.0751303	-0.261227	0.489074	-0.51194	0.254463	-0.434325	0.393272	-0.24965	0.458382	-0.947477	0.0445799	0.112279	0.826319	-0.128364	0.797434	0.525388	0.0750616	-0.303206	0.574135	-0.196302	0.627958	0.447495	0.204492	-0.0257035	0.934592	-0.675822	0.0659763
A0A087WV05	0.410015	0.318894	2.56073	0.0863669	0.756754	0.125649	1.0633	0.317828	1.10711	0.184473	1.10055	0.0718785	1.42021	0.0362892	0.0367588	0.955235	1.03474	0.141049	-1.05017	0.453312	1.07347	0.133721	-0.616525	0.605594	0.337654	0.747845	-0.418281	0.818009	-0.0535263	0.977609	0.249403	0.900847	0.190372	0.926478
A0A087WVC6	-0.045659	0.845871	0.385905	0.024477	0.715668	0.0125584	0.571532	0.167399	0.418746	0.0775924	0.724386	0.0392497	0.966394	0.0296681	0.443679	0.239182	0.411729	0.208942	0.292821	0.348288	0.205067	0.631548	-0.173512	0.737606	-0.0526762	0.863208	0.514175	0.121058	0.652112	0.0402185	0.2784	0.38378	0.166953	0.631228
A0A087WVQ6	-0.155785	0.23745	-0.78271	0.0213414	-0.888286	0.00711582	-0.735662	0.00733295	-0.460156	0.00305259	-0.625247	0.0112841	-0.979177	0.00993134	-0.860896	0.0406512	-0.229256	0.230281	0.00167751	0.996514	-0.246676	0.575359	-0.281019	0.544705	0.0751153	0.688375	-0.248602	0.226356	-0.555203	0.00359398	-0.260209	0.154825	0.0345484	0.81437
A0A087WW23	-0.179389	0.634265	0.46425	0.237352	0.0786901	0.862138	0.224197	0.643166	0.0530927	0.907833	0.638906	0.196772	0.770677	0.081446	0.153159	0.720481	0.239096	0.648858	-0.0047334	0.992892	0.512599	0.314533	-0.250426	0.645903	0.00661501	0.991538	0.943387	0.175941	0.698935	0.303666	0.445674	0.495133	0.670667	0.270654
A0A087WWU8	0.201249	0.335283	0.424537	0.0772142	0.38052	0.0245267	0.149023	0.541878	0.211371	0.422706	0.166172	0.657221	0.523954	0.219525	0.302356	0.414693	-0.160304	0.629335	-0.057116	0.904307	0.344684	0.410265	0.354582	0.39738	-0.170426	0.667899	0.211448	0.637902	0.457462	0.22866	-0.172132	0.71244	-0.30728	0.437551
A0A087WWW9	0.23879	0.7477	NA	NA	1.05855	0.314118	0.185814	0.819132	1.2437	0.0355313	1.21038	0.275413	1.39935	0.31108	0.0460772	0.954207	NA	NA	NA	NA	0.579597	0.705192	0.0990533	0.912277	NA	NA	1.09605	0.0303008	0.570832	0.0889612	0.809621	0.0469072	-0.184888	0.6773
A0A087WXB0	0.194897	0.543635	NA	NA	-0.138506	0.715377	0.206429	0.558343	0.164473	0.672387	0.00244976	0.992689	-0.380854	0.387916	0.416303	0.586425	NA	NA	NA	NA	-0.0474511	0.922664	0.40477	0.60573	NA	NA	-0.268656	0.577443	-0.65031	0.270098	-0.104426	0.875064	-0.303641	0.526076
A0A087WXS7	-0.109492	0.562518	-0.371558	0.262286	-0.915049	0.0103749	-0.744712	0.0349619	-0.866219	0.034727	-0.339531	0.254584	-0.517384	0.0995618	-1.07062	0.0165943	-0.958135	0.00567968	-0.0774654	0.862977	0.288172	0.480894	-0.435396	0.391933	-0.201409	0.676556	-0.208787	0.670135	-0.102648	0.789441	0.135533	0.762117	0.0525849	0.907347
A0A087WY31	NA	NA	NA	NA	NA	NA	NA	NA	NA	NA	NA	NA	NA	NA	NA	NA	NA	NA	NA	NA	NA	NA	NA	NA	NA	NA	0.259484	0.656697	0.347338	0.527522	1.02415	0.0625121	0.346358	0.498891
A0A087WY55	0.523131	0.640355	NA	NA	-0.629484	0.522552	-0.874183	0.462053	0.301408	0.786218	-1.16947	0.256124	-1.19881	0.270444	-0.278698	0.789379	-0.0812412	0.932947	NA	NA	-0.0461983	0.93388	1.11862	0.293283	0.140482	0.855905	-0.35344	0.447035	-0.520962	0.336149	-1.0651	0.143233	-0.153126	0.734628
A0A087WY61	0.112692	0.831618	-0.0133616	0.983921	0.85571	0.0798858	0.677664	0.136977	0.347598	0.497037	0.557014	0.327858	1.07089	0.106553	0.287542	0.693569	0.899683	0.227332	0.683068	0.33818	0.32787	0.54463	-0.277429	0.681415	0.664777	0.355107	0.188258	0.609456	0.785159	0.0509033	0.452463	0.297305	0.0592203	0.886469
A0A087WYT3	-0.51433	0.0803242	-1.08315	0.0028911	-0.517867	0.0873374	-0.595843	0.11561	-0.835874	0.00656686	-0.626707	0.0477181	-0.471583	0.13813	0.368478	0.31863	-0.278265	0.415924	-0.057884	0.836019	-0.468047	0.153298	0.449991	0.326233	0.0432791	0.890984	-0.348493	0.454228	-0.100967	0.838575	-0.295415	0.65722	-0.2261	0.691754
A0A087WZ13	-0.767609	0.278544	-1.37639	0.0425824	-0.456035	0.374208	-0.31771	0.628636	-0.794108	0.1544	-0.100617	0.880812	0.0904508	0.895099	0.95323	0.262532	0.129398	0.869254	0.508163	0.187429	-0.221124	0.600621	0.50333	0.534581	0.155898	0.769313	-0.834314	0.143327	0.687771	0.305119	-0.148607	0.831846	0.00864079	0.988719
A0A087WZK9	0.151704	0.46745	0.694313	0.00335234	0.612702	0.0427787	-0.0357068	0.886149	0.416886	0.192301	0.10716	0.705517	0.222703	0.365624	0.10509	0.760338	-0.120816	0.680122	-0.43545	0.181963	-0.238295	0.454017	0.292501	0.46299	-0.385997	0.354988	0.564606	0.0374945	0.716535	0.00778568	0.508488	0.0771455	-0.0745948	0.777751
A0A087WZX2	0.658798	0.225791	-0.696966	0.228977	-0.380681	0.397439	-0.40917	0.342555	0.0230487	0.962893	-1.57177	0.0276454	-1.70456	0.00912122	-1.58477	0.0316449	-0.973828	0.163872	-0.216007	0.762293	-0.665078	0.162026	-0.516801	0.382649	-0.338078	0.598275	-1.67826	0.0189209	-1.4492	0.044528	-1.92782	0.0467866	-0.489273	0.307225
A0A087X0R6	-0.417229	0.38521	NA	NA	NA	NA	NA	NA	NA	NA	NA	NA	NA	NA	NA	NA	NA	NA	NA	NA	NA	NA	NA	NA	NA	NA	NA	NA	NA	NA	NA	NA	NA	NA
A0A087X0W8	0.365567	0.47512	NA	NA	-0.541326	0.0724459	-0.254489	0.658705	0.08631	0.797926	-1.45806	0.0681816	-1.77593	0.0241701	-0.591158	0.259007	NA	NA	NA	NA	-0.869041	0.103579	0.0288989	0.958548	NA	NA	0.213636	0.817928	-0.0833083	0.921459	0.766668	0.359831	0.255575	0.795891
A0A087X188	0.149203	0.555652	1.2511	0.00245277	0.37826	0.402913	0.647728	0.199266	0.877239	0.117819	0.199683	0.553644	0.460449	0.19156	0.938998	0.0224722	0.730876	0.222078	-0.902211	0.0620335	0.231393	0.664919	0.440473	0.460963	0.00283965	0.997283	0.304274	0.531502	0.11335	0.804507	-0.0153626	0.973031	-0.0727957	0.883335
A0A087X1Z3	0.336809	0.158477	0.744149	0.022061	0.463233	0.0694406	0.217418	0.162031	0.892413	0.00627366	0.0626603	0.805933	0.116719	0.659971	-0.0155665	0.950094	0.777004	0.0217305	-0.34468	0.287863	-0.00970555	0.971772	0.103824	0.523864	0.2214	0.526825	-0.0292073	0.939984	-0.217167	0.578631	-0.27726	0.53498	0.177778	0.648532
A0A087X283	NA	NA	NA	NA	NA	NA	NA	NA	NA	NA	NA	NA	NA	NA	NA	NA	NA	NA	NA	NA	NA	NA	NA	NA	NA	NA	0.964132	0.287457	0.323423	0.673645	0.417183	0.575662	0.772367	0.389782
A0A087X2I1	0.499032	0.131576	-0.022872	0.955909	-0.16002	0.696378	-0.208185	0.646073	-0.517903	0.294923	-0.688179	0.0935967	-1.17715	0.000664558	-1.3645	0.00372311	-1.11288	0.00663568	-0.166275	0.745732	-0.518095	0.182212	-0.657283	0.227585	-0.0959475	0.861297	-0.67631	0.12674	-0.579162	0.0168497	-0.145781	0.696582	-0.513088	0.105531
A0A0A0MQX8	-0.153871	0.76093	1.08624	0.060794	0.179621	0.624243	0.972653	0.109441	0.647913	0.176638	1.2266	0.037158	0.447644	0.407539	0.195903	0.78269	0.802991	0.292319	-0.0135158	0.979814	0.114151	0.756712	-0.930622	0.25595	0.0012064	0.998667	0.292688	0.535963	-0.294378	0.431213	-0.241318	0.462779	0.525992	0.219452
A0A0A0MRA8	-0.449697	0.633258	NA	NA	-0.783088	0.36144	-0.321837	0.745024	-1.04416	0.313045	0.64381	0.495404	0.546529	0.599559	0.327825	0.807247	NA	NA	NA	NA	0.87992	0.34277	0.199964	0.885989	NA	NA	NA	NA	NA	NA	NA	NA	NA	NA
A0A0A0MRM9	-0.113715	0.786384	NA	NA	1.69375	0.13776	0.785707	0.177931	1.12863	0.0895941	0.837062	0.29239	2.56728	0.00751441	1.52175	0.102697	NA	NA	NA	NA	0.759818	0.549277	0.62233	0.4846	NA	NA	0.76883	0.123449	1.12904	0.0486859	0.413959	0.372199	-0.159069	0.571197
A0A0A0MSI8	NA	NA	NA	NA	NA	NA	NA	NA	NA	NA	NA	NA	NA	NA	NA	NA	NA	NA	NA	NA	NA	NA	NA	NA	NA	NA	-0.0612342	0.929831	-0.580955	0.427085	-0.330017	0.581098	-0.471487	0.492102
A0A0A0MSK5	0.320427	0.0871689	1.55505	0.0312366	2.18755	0.019847	2.04344	0.00580476	3.03775	0.00104681	1.37994	0.0412107	1.7737	0.0134544	1.69675	0.0244276	3.05202	1.76421e-06	0.145317	0.893078	-0.0934304	0.931311	-0.0262662	0.977825	0.334693	0.694118	0.725039	0.31176	0.680864	0.377494	-0.0506419	0.946547	0.875596	0.216554
A0A0A0MT01	-0.609006	0.0321152	-0.871594	0.0249412	-1.07127	0.00925218	-0.679593	0.00915072	-1.2024	0.00479729	-0.225528	0.47843	-0.55205	0.159838	-0.554308	0.150801	-0.624806	0.107256	0.0370601	0.928968	-0.089787	0.847692	-0.48372	0.191407	-0.0314143	0.946724	-0.486872	0.332607	-0.388755	0.436645	-0.0494705	0.903492	-0.324395	0.504304
A0A0A0MT83	-0.662074	0.0594923	-0.825429	0.0501549	0.117508	0.637556	-0.472364	0.344478	0.0502488	0.92178	0.111778	0.769443	0.0460876	0.917812	0.451537	0.193529	-0.196173	0.718181	0.275133	0.541959	-0.733495	0.0882242	0.261826	0.621818	-0.908496	0.245754	NA	NA	NA	NA	NA	NA	NA	NA
A0A0A0MTC1	0.100469	0.752509	-0.578164	0.0903485	-0.166639	0.68576	-0.213176	0.547338	-0.224565	0.53461	-0.193539	0.618186	-0.611483	0.0871563	0.0276165	0.946809	-0.373266	0.413548	0.485094	0.263023	-0.344375	0.436359	0.341262	0.460684	-0.0482317	0.923607	-0.129377	0.624237	-0.233257	0.504318	0.164501	0.555025	0.225559	0.617549
A0A0A0MTH3	0.189908	0.696928	1.21543	0.0357062	0.7295	0.066814	1.12077	0.0372481	1.87018	0.000226094	1.203	0.0406549	1.1417	0.0574459	0.355319	0.552417	1.55369	0.0192043	0.177477	0.751002	0.602104	0.18442	-0.575541	0.351064	-0.126579	0.756638	0.56824	0.343223	0.31876	0.602182	-0.1045	0.870558	0.681953	0.242251
A0A0A0MTP6	NA	NA	NA	NA	NA	NA	NA	NA	NA	NA	NA	NA	NA	NA	NA	NA	NA	NA	NA	NA	NA	NA	NA	NA	NA	NA	0.278596	0.54887	-0.150763	0.781424	0.25503	0.659244	-0.0830449	0.853555
A0A0A6YYA0	-0.0514167	0.886586	-0.267486	0.500123	-0.0624112	0.835675	0.0839195	0.787284	-0.212053	0.515234	-0.114509	0.782908	0.075469	0.808449	-0.225838	0.531887	-0.0336352	0.931419	0.101561	0.828111	0.0864636	0.663933	-0.361174	0.229882	0.127001	0.702215	0.485338	0.311611	0.240705	0.59821	-0.11202	0.744386	0.267591	0.526936
A0A0B4J286	NA	NA	NA	NA	NA	NA	NA	NA	NA	NA	NA	NA	NA	NA	NA	NA	NA	NA	NA	NA	NA	NA	NA	NA	NA	NA	NA	NA	NA	NA	NA	NA	NA	NA
A0A0B4J2D5	-0.0999909	0.712599	0.214125	0.524811	0.701388	0.0913509	0.242765	0.325653	0.234982	0.461465	0.307549	0.455792	0.623216	0.0597805	0.367023	0.178808	0.328426	0.29893	-0.00656683	0.990121	-0.178163	0.680424	0.0242674	0.911152	-0.00654717	0.985562	0.452012	0.316245	0.719496	0.0610549	0.120282	0.757723	-0.143023	0.673404
A0A0C4DFM1	0.568132	0.161034	NA	NA	0.068022	0.932286	-0.506405	0.36755	-0.778545	0.400948	0.0941986	0.929627	-0.218	0.774176	-0.773887	0.0721772	-1.10637	0.160202	NA	NA	0.28211	0.806476	0.30065	0.614953	0.240305	0.841621	0.0572951	0.917178	0.144088	0.782801	0.509265	0.477693	-0.0134667	0.980754
A0A0C4DG84	0.061736	0.773886	-0.270367	0.331189	0.152633	0.683461	0.0695232	0.741542	0.529605	0.150536	-0.370186	0.278508	-0.701314	0.00573612	-0.108341	0.757532	0.234015	0.601022	-0.0380822	0.930935	-0.792211	0.0644955	-0.116128	0.751285	-0.233854	0.687937	0.0412002	0.952943	-0.19657	0.759495	-0.131892	0.832356	-0.0407659	0.953255
A0A0C4DG89	-0.0404057	0.949509	0.948116	0.311801	-0.367818	0.512745	0.382593	0.629297	0.313249	0.602777	0.545705	0.47566	0.715184	0.284881	0.438241	0.447064	0.545777	0.451395	-0.442817	0.685115	1.0426	0.076141	0.0152417	0.983521	0.192122	0.762011	0.018471	0.967787	-0.272414	0.53866	0.0944495	0.822218	-0.0453364	0.917851
A0A0C4DGB5	0.627164	0.0165579	0.687161	0.00953788	0.923084	0.0272519	0.728514	0.0209223	1.15054	0.00490748	-0.0151356	0.968199	0.409392	0.311392	0.77985	0.101606	0.613744	0.0826623	-0.0751324	0.869528	0.113471	0.82874	0.6785	0.197353	0.0903721	0.840073	0.237626	0.582641	0.551496	0.129131	-0.124122	0.761328	-0.250092	0.530661
A0A0D9SGF6	-0.126938	0.650735	0.0303923	0.896389	0.396772	0.113208	0.188364	0.346505	-0.210016	0.387308	-0.11484	0.6923	0.110312	0.735323	0.167463	0.619473	-0.393765	0.229104	-0.272171	0.239105	-0.413399	0.170153	-0.14784	0.577855	-0.310688	0.247775	0.298802	0.402758	0.458356	0.153251	0.275994	0.35631	-0.187288	0.525534
A0A0D9SGG1	-0.695821	0.405895	NA	NA	-0.157614	0.846279	0.155141	0.837298	-0.232036	0.734622	1.26822	0.163644	0.804646	0.312738	0.855234	0.246479	1.19041	0.240874	NA	NA	0.266439	0.706985	0.00427154	0.993201	0.726625	0.310792	-0.271041	0.462759	-0.141256	0.734261	-0.228739	0.636488	0.00315681	0.99409
A0A0G2JHC2	0.687148	0.393531	1.52975	0.0528656	1.21622	0.0266159	0.775201	0.201477	1.68979	0.0257067	0.679714	0.467558	0.504527	0.551907	1.06638	0.203431	1.1255	0.252427	-0.162889	0.842157	-0.0245415	0.962866	0.978329	0.119856	0.122857	0.859532	0.178228	0.74095	0.0271254	0.953698	0.22353	0.626079	-0.213657	0.68998
A0A0G2JI43	NA	NA	NA	NA	NA	NA	NA	NA	NA	NA	NA	NA	NA	NA	NA	NA	NA	NA	NA	NA	NA	NA	NA	NA	NA	NA	NA	NA	NA	NA	NA	NA	NA	NA
A0A0G2JIW1	0.528973	0.0208073	0.0103935	0.939902	-0.32613	0.279189	-0.360405	0.12798	0.311945	0.0480691	-0.531031	0.115861	-0.912223	0.0301399	-0.322707	0.291459	-0.18782	0.533485	-0.0124511	0.971493	-0.0571197	0.901171	0.566671	0.106214	0.0292082	0.908893	-0.294477	0.349108	-0.283876	0.42417	-0.0612319	0.835027	-0.15269	0.357838
A0A0G2JJQ8	-0.406739	0.797478	-1.62301	0.271831	-0.371435	0.825304	-0.748	0.591309	1.48585	0.435609	-0.836693	0.555914	-0.166853	0.916909	-0.00463734	0.997734	1.82946	0.334947	0.37958	0.693495	-0.202156	0.905444	0.336624	0.817204	-0.063126	0.976412	-1.01522	0.147961	0.597763	0.703483	0.115281	0.924872	0.949819	0.637491
A0A0G2JLS4	0.0549471	0.869381	0.152069	0.720759	0.707545	0.0467882	-0.172523	0.54825	0.655199	0.181692	-0.0584463	0.844019	0.000332166	0.999076	-0.050729	0.887485	0.728571	0.0790354	-0.155568	0.671072	-0.652266	0.0253716	0.176741	0.563516	0.128319	0.816278	0.135086	0.757282	0.12789	0.795604	-0.110941	0.795947	0.138461	0.759503
A0A0G2JMH6	-0.0131064	0.982068	-0.440117	0.386594	-0.46824	0.36698	-0.737911	0.124876	-0.182292	0.659059	-0.191626	0.718896	-0.409528	0.475494	-0.768514	0.198773	-0.220574	0.701159	0.235385	0.379142	0.0456059	0.920935	-0.0437098	0.912737	-0.0513878	0.816957	-0.205051	0.645329	-0.116653	0.731455	-0.435157	0.299506	0.0933674	0.790682
A0A0G2JNS3	0.333622	0.429931	NA	NA	0.367358	0.54936	0.773966	0.221101	0.11411	0.800137	1.03796	0.0557458	0.678807	0.207089	-1.46508	0.0450074	-0.366333	0.475331	NA	NA	0.645071	0.389078	-1.90542	0.0533476	-0.146821	0.791255	NA	NA	NA	NA	NA	NA	NA	NA
A0A0G2JNY3	NA	NA	NA	NA	NA	NA	NA	NA	NA	NA	NA	NA	NA	NA	NA	NA	NA	NA	NA	NA	NA	NA	NA	NA	NA	NA	NA	NA	NA	NA	NA	NA	NA	NA
A0A0G2JS53	0.092911	0.795562	0.0194518	0.962307	-0.143103	0.658046	-0.534724	0.139508	-0.0693259	0.819142	-0.0587446	0.900402	-0.119269	0.779459	-0.520973	0.226663	0.334693	0.375502	0.0147146	0.979615	0.116745	0.769005	0.106662	0.793486	0.49693	0.0953593	-0.157269	0.818733	-0.582276	0.402755	-0.00503904	0.9947	-0.722147	0.237432
A0A0G2JS82	NA	NA	NA	NA	NA	NA	NA	NA	NA	NA	NA	NA	NA	NA	NA	NA	NA	NA	NA	NA	NA	NA	NA	NA	NA	NA	-0.281586	0.601446	-0.201794	0.763657	0.378119	0.270109	-0.557774	0.271054
A0A0J9YW33	0.848899	0.197169	0.102374	0.807492	0.644013	0.0762133	0.614214	0.10993	0.28048	0.554986	-0.679245	0.374	-0.667507	0.325679	-0.302815	0.684223	-0.613895	0.505912	0.0672805	0.903556	-0.46262	0.13474	-0.0681296	0.884516	-0.0454753	0.951045	-0.180588	0.605605	0.0930449	0.828327	-0.0259748	0.911987	-0.448752	0.0542574
A0A0J9YWL0	-0.588226	0.579676	-0.421105	0.6806	-0.595268	0.567165	-0.32253	0.727738	-1.1807	0.292284	0.77995	0.471325	0.59943	0.524222	-0.386567	0.73542	-0.227493	0.863721	0.612829	0.542061	0.606472	0.505419	-0.652263	0.516438	0.364985	0.789796	0.270771	0.727123	-0.281137	0.802045	1.21207	0.159568	0.271683	0.742718
A0A0J9YX62	0.165602	0.759856	NA	NA	0.74581	0.0829687	1.09186	0.0236244	0.614134	0.333551	0.482732	0.568577	0.670306	0.35833	0.77284	0.449804	1.01866	0.121484	NA	NA	0.090098	0.887457	-0.153421	0.884866	0.570128	0.397962	0.203744	0.633233	0.422655	0.26299	0.433591	0.447645	0.159337	0.636029
A0A0J9YYL3	-0.149264	0.43134	-0.404427	0.101889	-0.420548	0.114069	-0.128793	0.410195	-0.449775	0.0282879	-0.110305	0.64029	-0.0860076	0.712434	-0.489082	0.0718712	-0.214208	0.424623	0.144858	0.628395	0.185277	0.540112	-0.509553	0.0480803	0.0863026	0.746794	-0.119102	0.594584	-0.109826	0.645759	-0.584164	0.0423131	-0.203104	0.423798
A0A0R4J2G3	-0.242184	0.631121	-0.709141	0.314267	-0.560974	0.273837	-0.910043	0.144936	-0.389185	0.506037	-0.162011	0.739613	-0.530486	0.32041	-0.33835	0.475093	0.29991	0.562464	0.304947	0.64967	-0.211696	0.68135	0.32951	0.566015	0.446911	0.468341	-0.249764	0.680932	-0.841328	0.203252	-0.103281	0.874112	-0.111904	0.843205
A0A0U1RQT1	0.071665	0.723702	-0.0813637	0.762677	-0.410378	0.104624	-0.164121	0.640376	0.0545571	0.842484	0.127989	0.642029	-0.332782	0.254539	-0.102981	0.743158	0.132652	0.515044	0.281017	0.455613	0.149261	0.64649	0.132806	0.76956	0.14976	0.615547	0.171058	0.655233	-0.30462	0.471006	0.130598	0.762989	0.40849	0.214259
A0A0U1RQX8	-0.246383	0.600387	-0.38874	0.41279	-0.422341	0.332744	-0.23218	0.640682	-0.16644	0.675679	-0.0820767	0.85628	-0.59885	0.260851	-0.215281	0.603658	-0.22962	0.59931	0.0602803	0.888688	-0.422892	0.373314	-0.229483	0.612507	-0.309562	0.318426	-0.129584	0.671379	-0.132396	0.716995	-0.0422987	0.916518	-0.254837	0.422392
A0A140T8Y4	NA	NA	NA	NA	NA	NA	NA	NA	NA	NA	NA	NA	NA	NA	NA	NA	NA	NA	NA	NA	NA	NA	NA	NA	NA	NA	NA	NA	NA	NA	NA	NA	NA	NA
A0A140T9H5	-0.0967375	0.896883	0.410727	0.554885	0.0314249	0.962991	-0.539406	0.42052	-0.592715	0.27559	0.217916	0.783933	-0.270159	0.758163	-0.0622319	0.93586	-0.164619	0.846342	-0.289548	0.674969	-0.398321	0.628529	0.380437	0.564613	0.331359	0.507255	0.705523	0.406094	-0.127876	0.872519	0.407308	0.556855	-0.50548	0.463956
A0A140T9R1	-0.132634	0.709359	0.116295	0.783259	0.799343	0.172983	0.564551	0.202026	-0.0838162	0.850572	0.649981	0.0431689	0.74366	0.0379237	1.34931	0.00458975	-0.24534	0.455681	0.401052	0.209924	-0.188317	0.740232	0.652123	0.18289	-0.294157	0.511898	0.494164	0.306581	0.409721	0.371689	0.627992	0.260064	0.0251619	0.954424
A0A182DWF2	-1.062	0.0939383	-1.6227	0.00284385	-0.720802	0.0428094	-0.965768	0.0555784	-1.31006	0.00706612	-0.469947	0.470899	-0.71919	0.273964	-0.171649	0.78838	0.270847	0.694207	0.0907524	0.835138	-1.06039	0.007818	-0.267881	0.584994	0.518907	0.248636	-0.0212684	0.962827	0.373025	0.471575	0.167017	0.769797	0.744722	0.108942
A0A182DWF4	-0.0878145	0.939196	-1.9174	0.0491842	0.232956	0.874346	1.43799	0.16906	-1.93202	0.0806073	-1.83276	0.107857	-0.0127884	0.993951	1.85457	0.231842	-2.43485	0.082672	-0.00317413	0.99433	-0.333559	0.865751	0.328767	0.804544	-0.590642	0.571565	-1.1117	0.215713	0.563822	0.61014	0.470468	0.633701	-0.956472	0.27111
A0A182DWH4	0.401507	0.674702	0.803093	0.470831	0.91681	0.279106	1.62508	0.186953	-0.622764	0.535475	1.01874	0.342343	1.53774	0.112971	0.468575	0.611372	-1.19283	0.284684	0.617156	0.610831	1.02244	0.175158	-0.754995	0.529896	-0.168561	0.882767	-0.366052	0.499492	-0.717471	0.263172	-0.569843	0.347583	-1.48972	0.00811036
A0A1B0GTJ7	-0.163438	0.675756	-0.267054	0.530723	-0.723207	0.213655	-0.0519823	0.917145	-1.00715	0.0261671	-0.184793	0.708652	-0.806377	0.140628	-0.685032	0.169344	-1.1237	0.0268938	-0.0811765	0.888042	-0.246608	0.72304	-0.796487	0.199399	-0.279981	0.544377	-0.103324	0.906802	-0.360625	0.643367	0.225104	0.727795	0.532449	0.499232
A0A1B0GVD5	-0.535167	0.0402626	-1.138	0.00277682	-1.10074	0.00680946	-0.840311	0.00952164	-1.74597	1.56975e-05	-0.747002	0.0546626	-0.756614	0.0461568	-0.653793	0.157496	-1.20718	0.0022731	-0.144166	0.754245	-0.191046	0.669331	-0.348649	0.483364	0.00362862	0.990877	-0.0181093	0.973883	-0.0573297	0.907521	0.271129	0.600967	0.0901821	0.841485
A0A1B0GW05	-0.147715	0.540476	0.358376	0.318535	0.997209	0.0275531	0.943038	0.165898	0.05371	0.920187	0.801375	0.155714	1.28231	0.0865256	1.47429	0.0459787	0.0255476	0.936663	0.295284	0.684516	0.137388	0.863602	0.383536	0.677299	-0.175878	0.766601	NA	NA	NA	NA	NA	NA	NA	NA
A0A1B0GW68	0.126484	0.727181	0.0466522	0.897784	0.395813	0.241673	0.236296	0.564861	0.4123	0.193032	-0.0724223	0.84651	0.224649	0.53505	-0.397625	0.325781	0.190501	0.603046	0.00740908	0.983565	-0.0446802	0.885447	-0.507438	0.270494	-0.0953153	0.712905	0.0440972	0.89576	0.313889	0.372121	-0.314859	0.46158	-0.203671	0.549033
A0A1W2PNW1	0.361522	0.515232	0.140974	0.770509	0.693913	0.136641	0.578952	0.308643	0.399782	0.390511	0.225786	0.713094	-0.0583685	0.912707	-0.320828	0.536504	0.294744	0.599398	0.446334	0.41981	-0.39076	0.323223	-0.538258	0.313536	0.256483	0.525675	-0.115383	0.779265	-0.336674	0.48298	-0.179138	0.693156	0.308503	0.430076
A0A1W2PPS1	-0.472767	0.0629693	0.439039	0.477072	1.79322	0.0110129	1.32722	0.0376475	1.68167	0.00480861	1.04913	0.153311	2.08684	0.00165525	1.35105	0.0587217	1.70568	0.00332941	0.137325	0.901998	-0.17915	0.826792	-0.448939	0.623499	-0.448753	0.53146	1.30289	0.151135	1.5116	0.120142	0.303454	0.800357	0.359284	0.673695
A0A1W2PPZ5	-0.0969524	0.825077	0.917981	0.120447	0.367707	0.44464	0.389664	0.478553	0.416243	0.311849	0.566436	0.335452	0.609068	0.272604	0.106157	0.807076	0.260163	0.510698	-0.448497	0.552848	0.144408	0.805576	-0.380459	0.495804	-0.253033	0.397022	0.140755	0.795432	0.212864	0.61819	-0.133836	0.760293	-0.274359	0.495615
A0A1W2PQ51	-0.0934558	0.542147	-0.359695	0.239623	-0.965634	0.0110942	-0.201066	0.39955	-0.661876	0.0287669	-0.520274	0.153039	-0.917809	0.00688605	-0.513207	0.124122	-0.656168	0.0317468	-0.254035	0.632691	-0.0456304	0.916163	-0.405597	0.310019	-0.0877482	0.82266	-0.183252	0.6448	-0.0186454	0.969709	-0.220245	0.639709	-0.148856	0.717217
A0A1W2PQR6	0.357826	0.277596	0.295968	0.438811	0.549473	0.0643415	0.080279	0.804535	-0.329424	0.311518	-0.143105	0.581282	0.147723	0.601859	-0.109526	0.760111	-0.728708	0.0491565	-0.0812466	0.748957	-0.0439238	0.820746	0.168021	0.645116	-0.041458	0.896617	0.0260912	0.933947	0.486333	0.167017	0.339984	0.272498	-0.16896	0.639441
A0A1W2PQS6	0.298258	0.209806	1.86551	0.00814886	1.7426	0.00493263	1.66406	0.0123592	1.97824	0.000712033	1.22299	0.0366196	1.66245	0.0058864	1.2012	0.0360385	1.68498	0.0044498	-0.344259	0.699969	0.218104	0.765101	-0.164604	0.835526	0.00499989	0.994076	0.40148	0.460495	0.51368	0.284156	-0.144251	0.743084	0.194723	0.664106
A0A1W2PSE7	-0.717856	0.742045	NA	NA	0.32694	0.898315	-1.86716	0.325386	1.3216	0.536459	1.48883	0.510838	1.8077	0.33968	-0.161655	0.924893	NA	NA	NA	NA	0.762906	0.718373	0.987647	0.234238	NA	NA	0.81845	0.512482	1.87103	0.277513	0.517063	0.40346	2.35592	0.141562
A0A286YFL8	0.563669	0.346014	1.70108	0.0311244	-0.361255	0.492997	0.666222	0.23631	0.31964	0.704288	0.635688	0.392853	-0.0565047	0.938721	-1.06028	0.0871498	-0.686225	0.379587	-0.501721	0.577537	0.868419	0.233191	-1.16283	0.0400309	-0.442196	0.685345	-0.348543	0.497354	-0.187522	0.808885	0.339852	0.505767	-0.76522	0.364029
A0A286YFM8	-0.76176	0.0520513	-0.163817	0.780338	-0.801984	0.0712484	-0.500751	0.289293	-1.24026	0.0233764	-0.15244	0.739376	-0.295279	0.610969	0.572816	0.186321	0.0545019	0.92687	-0.750382	0.312308	-0.255054	0.692783	0.311807	0.554933	0.532998	0.473103	0.62828	0.0474118	-0.0373962	0.923754	0.176156	0.580336	-0.0152162	0.966271
A0A2R8Y5S7	0.0702787	0.713312	0.219696	0.410359	1.08331	0.00494479	0.67759	0.0540854	0.474345	0.0849743	0.272444	0.327023	0.881481	0.0197648	0.737227	0.073834	0.444182	0.140782	0.123027	0.743149	-0.13155	0.768063	0.129915	0.793352	0.0401149	0.911394	0.405683	0.0776026	0.77985	0.00351272	0.52394	0.0161587	-0.143077	0.399426
A0A2R8Y5V9	0.178605	0.608073	-0.863528	0.00252216	-0.368904	0.431622	-0.55601	0.188741	-0.712255	0.039501	-1.32995	0.0277126	-0.696229	0.116248	0.110828	0.808837	-0.837336	0.186455	-0.287821	0.526242	-0.148719	0.779607	0.845443	0.126245	0.0535244	0.923193	-0.168046	0.78824	-0.0961594	0.860241	0.0765965	0.918543	-0.610374	0.259811
A0A2R8Y600	0.618359	0.0287581	-0.228965	0.306588	0.788429	0.0148091	-0.0678131	0.718394	-0.144416	0.672359	-0.835108	0.0568959	-0.446663	0.27669	-0.404425	0.415444	-1.20945	0.00488447	0.012216	0.979036	-0.616733	0.178928	0.281747	0.564504	-0.44668	0.330275	-0.293882	0.465711	0.100689	0.818884	-0.259926	0.48443	-0.347877	0.341957
A0A2R8Y6J3	0.597349	0.0595054	-0.116551	0.713957	-0.46272	0.124617	-0.102859	0.755074	0.0904028	0.693304	-0.515217	0.157224	-0.704864	0.0922289	-0.289753	0.497218	-0.75726	0.0553515	0.198683	0.61745	0.355205	0.379852	0.410455	0.390316	-0.250314	0.388038	-0.451105	0.349092	-0.438529	0.331023	-0.586337	0.300369	-0.865499	0.0491244
A0A2R8Y6Y7	0.0514978	0.964758	1.3502	0.191242	-0.158938	0.904802	0.0520799	0.954341	-0.203948	0.860485	1.3844	0.209325	0.372427	0.742754	1.28422	0.246378	NA	NA	0.0856935	0.898319	0.582862	0.656686	1.28364	0.120826	NA	NA	-0.211886	0.471869	-0.429437	0.304926	-0.0773162	0.799893	-0.0243085	0.948283
A0A2R8Y793	-0.0943102	0.510419	-0.63294	0.222228	-1.68212	0.0470383	-1.11645	0.0163926	-1.42425	0.0518284	-1.0207	0.0756747	-2.02892	0.00213147	-1.30792	0.0474827	-1.53564	0.037035	-0.482067	0.589848	-0.441105	0.660543	-0.285774	0.711686	-0.2057	0.846751	-1.30468	0.0590508	-1.43268	0.0337645	-0.362547	0.511872	-0.40043	0.504363
A0A2R8Y7Y3	NA	NA	NA	NA	NA	NA	NA	NA	NA	NA	NA	NA	NA	NA	NA	NA	NA	NA	NA	NA	NA	NA	NA	NA	NA	NA	-0.55228	0.389343	-0.605163	0.319503	0.293141	0.514696	-0.174874	0.732174
A0A2R8Y7Z8	0.628058	0.290999	NA	NA	1.36378	0.117557	1.19494	0.110045	0.88224	0.291471	0.445648	0.508726	0.52727	0.365983	0.515986	0.423862	NA	NA	NA	NA	-0.20845	0.802469	-0.0508946	0.944598	NA	NA	NA	NA	NA	NA	NA	NA	NA	NA
A0A2R8Y811	0.075504	0.818798	-0.0595799	0.899039	-0.0200478	0.962923	-0.0332532	0.91741	0.498531	0.0840303	0.165356	0.697066	0.400675	0.325216	-0.386308	0.373098	0.852224	0.029842	0.30044	0.619372	0.496227	0.339084	-0.27755	0.523062	0.429196	0.10477	0.364178	0.45603	-0.0192177	0.973992	-0.351802	0.558157	0.33255	0.545295
A0A2R8Y849	0.0751777	0.883369	0.251112	0.545675	-0.0255364	0.95705	-0.175704	0.778798	0.707309	0.110166	0.635097	0.285562	0.265775	0.610697	-0.0834207	0.893977	0.544735	0.352832	0.459162	0.369182	0.366489	0.439172	0.167461	0.823058	-0.0873965	0.841654	-0.181953	0.678375	-0.590576	0.28872	-0.57521	0.301978	0.181972	0.556255
A0A2R8Y852	0.293759	0.43987	NA	NA	0.607107	0.287077	0.0213725	0.97118	0.0241535	0.972468	0.240383	0.5894	0.154699	0.663921	-0.567288	0.352176	0.175005	0.793269	NA	NA	-0.158649	0.779341	-0.294902	0.721904	0.44461	0.657429	-0.868708	0.0377161	-0.039992	0.948961	-0.589421	0.273054	-0.251791	0.491062
A0A2R8Y855	0.260081	0.659217	0.27293	0.408857	0.255351	0.402427	-0.301881	0.491207	-0.127286	0.746465	-0.472467	0.397232	-0.19589	0.755259	-0.292526	0.693161	0.0432946	0.958148	-0.485316	0.0247278	-0.19116	0.623318	0.269435	0.684354	0.430661	0.546377	-0.101921	0.839726	0.563928	0.273272	0.107857	0.854434	-0.0493323	0.925922
A0A2R8YEA7	-0.225318	0.739114	-2.14205	0.0510956	-1.53828	0.0349721	-1.79298	0.0538318	-1.26012	0.270566	-1.18183	0.151429	-2.01886	0.0446353	-1.84817	0.0491756	-0.860522	0.492536	0.734898	0.462333	-0.705896	0.374156	-0.280509	0.750401	0.174278	0.912566	0.323777	0.642366	-0.19986	0.834671	0.392436	0.547632	0.423079	0.71528
A0A2R8YEK8	0.0497348	0.852257	-0.286205	0.561333	-0.525916	0.194611	-0.452143	0.220884	-0.612593	0.104186	-0.569368	0.216725	-0.878866	0.0911516	-0.91321	0.0812768	-0.334437	0.34505	-0.233428	0.741908	-0.303215	0.615959	-0.411333	0.481388	0.327891	0.472967	-0.305532	0.535946	-0.707609	0.210933	0.0468952	0.942842	0.0662042	0.903411
A0A2R8YEL6	0.49125	0.134881	NA	NA	0.136734	0.651451	-0.968011	0.142325	0.139495	0.652276	-1.09609	0.00152027	-1.26934	0.140903	-0.634079	0.000430741	NA	NA	NA	NA	-0.914821	0.260242	0.825182	0.228238	NA	NA	0.571497	0.24772	0.437045	0.405658	-0.0893492	0.845782	0.402411	0.39531
A0A2R8YF77	NA	NA	NA	NA	NA	NA	NA	NA	NA	NA	NA	NA	NA	NA	NA	NA	NA	NA	NA	NA	NA	NA	NA	NA	NA	NA	0.592205	0.329435	0.317362	0.490022	0.217373	0.694191	0.0289049	0.951177
A0A2R8YFQ7	0.324167	0.639944	-0.374796	0.578653	-0.479484	0.590955	0.0735437	0.904772	-0.878641	0.141304	0.0199603	0.975873	-0.525349	0.399367	-0.934025	0.163984	-1.0161	0.200452	0.718923	0.270297	0.278301	0.729096	-0.683402	0.216671	0.186704	0.715303	NA	NA	NA	NA	NA	NA	NA	NA
A0A2R8YG73	0.151155	0.536764	-0.231368	0.298228	0.100613	0.659983	-0.215249	0.286638	0.149269	0.637876	-0.233062	0.454771	-0.177329	0.638135	0.144485	0.676499	-0.0988262	0.762387	0.149461	0.642934	-0.126787	0.740694	0.510889	0.136038	-0.0969408	0.81464	0.0510857	0.848136	0.297251	0.2452	0.627317	0.0727928	-0.0601176	0.85116
A0A2R8YGF8	0.433027	0.440015	0.779528	0.211413	0.726407	0.297235	0.703474	0.361091	0.817727	0.381583	-0.122388	0.864081	0.354573	0.428891	0.105602	0.881523	0.622719	0.488919	-0.468888	0.586137	0.0611939	0.910672	-0.164845	0.855197	0.238019	0.85256	-0.0590246	0.908288	-0.184862	0.609004	0.6207	0.244526	-0.424746	0.196653
A0A2R8YHB3	NA	NA	NA	NA	NA	NA	NA	NA	NA	NA	NA	NA	NA	NA	NA	NA	NA	NA	NA	NA	NA	NA	NA	NA	NA	NA	NA	NA	NA	NA	NA	NA	NA	NA
A0A2U3TZM0	-0.188457	0.824496	-0.303393	0.720842	0.282006	0.695509	0.158986	0.865251	-0.116547	0.901983	0.36819	0.671976	0.102644	0.89727	0.798943	0.418437	-0.0843501	0.938283	0.483126	0.583522	-0.367819	0.567181	0.4515	0.674953	-0.15626	0.897978	-0.332029	0.614138	-0.26735	0.606005	-0.00722226	0.988385	-0.762184	0.0454924
A0A2Y9D025	-0.229141	0.530198	0.442647	0.59863	-0.28536	0.638487	0.177978	0.760487	-0.0301937	0.955671	0.341391	0.652069	-0.105281	0.882839	0.0377921	0.933362	-0.33511	0.446983	-0.330396	0.795156	-0.0490619	0.957718	-0.369327	0.589683	-0.534057	0.4237	0.183317	0.692216	0.327218	0.421331	0.391189	0.478968	0.0590081	0.879902
A0A3B3IRI0	0.411175	0.299659	-0.0353233	0.946252	0.206722	0.661483	0.79286	0.182249	0.605906	0.259694	-0.419331	0.467231	-0.0339723	0.954619	0.255369	0.65501	0.166866	0.795292	0.027168	0.970006	0.170482	0.799009	-0.126315	0.862782	-0.0278646	0.971422	-0.26263	0.591746	0.189616	0.745481	-0.0647057	0.916404	-0.508301	0.273002
A0A3B3IRL5	-0.138222	0.814486	0.18406	0.793382	-0.570228	0.456719	0.36532	0.597191	0.292204	0.680983	0.448435	0.456071	0.473032	0.434467	-0.737776	0.310619	0.15964	0.815112	0.126154	0.855904	0.905038	0.264157	-1.24132	0.151735	-0.270785	0.744769	-0.453519	0.281972	-0.123686	0.806897	0.0543791	0.903124	0.181353	0.720871
A0A3B3IRT8	0.316144	0.356348	-0.349958	0.565728	-0.788839	0.223316	-0.236961	0.639699	-1.46524	0.00892189	-0.320114	0.636185	-1.57256	0.00661755	-0.572441	0.298633	-1.53896	0.0196834	0.345988	0.735089	-0.467575	0.543755	-0.0193368	0.977845	0.242423	0.736934	-1.09249	0.100245	-1.42071	0.0193323	0.194653	0.780833	-0.691955	0.297737
A0A3B3IRV5	-0.33103	0.43266	-0.740159	0.258861	-0.419526	0.324723	0.0764691	0.856489	-0.93555	0.0376387	-0.193719	0.75504	-0.421068	0.514808	-0.837873	0.0577898	-0.158512	0.718825	0.21541	0.811683	-0.332572	0.621871	-1.24537	0.0100647	0.446008	0.294033	-0.456486	0.424289	-0.403051	0.57537	0.61998	0.338852	-0.586626	0.339081
A0A3B3IS71	NA	NA	NA	NA	NA	NA	NA	NA	NA	NA	NA	NA	NA	NA	NA	NA	NA	NA	NA	NA	NA	NA	NA	NA	NA	NA	-0.124522	0.901726	-0.447884	0.599975	-0.0507071	0.950045	-0.466308	0.488167
A0A3B3IT92	0.423225	0.393968	1.38216	0.0396851	1.08015	0.0485635	0.82118	0.245098	1.04391	0.00585952	0.0892407	0.907156	0.791991	0.125689	0.649232	0.270354	0.115612	0.846125	-0.869695	0.387449	0.135062	0.760383	0.251278	0.736057	-0.505072	0.205898	0.889137	0.379115	1.76147	0.15874	-0.527293	0.592691	0.707745	0.442675
A0A3B3ITX4	0.0226052	0.954517	0.480256	0.259521	0.0286687	0.942377	-0.176145	0.630285	0.045551	0.898437	0.186247	0.600382	0.0133591	0.973336	0.0262793	0.954496	0.133487	0.754596	-0.271404	0.368708	0.00729555	0.985241	0.22503	0.606528	0.110541	0.760179	0.11835	0.653522	-0.79901	0.00464258	0.0744867	0.808533	0.388585	0.115823
A0A3B3IUB5	0.106315	0.751037	-0.928901	0.0102518	-0.85931	0.0902897	-0.769982	0.104393	-1.09464	0.00329209	-0.493635	0.289002	-0.841964	0.0780285	-1.16498	0.00761723	-1.39205	0.0120692	0.541581	0.28879	0.12366	0.832884	-0.288688	0.556728	-0.191094	0.668936	-0.1902	0.706793	-0.441062	0.385558	0.129629	0.774434	0.212759	0.631023
A0A3B3IUC4	NA	NA	NA	NA	NA	NA	NA	NA	NA	NA	NA	NA	NA	NA	NA	NA	NA	NA	NA	NA	NA	NA	NA	NA	NA	NA	-0.217002	0.779308	-0.618819	0.544863	0.276797	0.393914	-0.789723	0.170474
A0A494C0A9	NA	NA	NA	NA	NA	NA	NA	NA	NA	NA	NA	NA	NA	NA	NA	NA	NA	NA	NA	NA	NA	NA	NA	NA	NA	NA	-0.0432187	0.923183	0.316835	0.385521	0.307194	0.576816	0.0295787	0.935115
A0A494C0B4	-0.0222777	0.930428	-0.320118	0.380021	-0.0496682	0.886893	0.00414516	0.990603	0.307737	0.435739	-0.355814	0.267621	-0.140527	0.702321	0.245586	0.406561	0.102417	0.734859	-0.0579742	0.894327	-0.113136	0.80658	0.219163	0.582396	-0.227598	0.627672	0.0549862	0.903411	-0.0303533	0.929998	0.721417	0.142059	-0.275608	0.384791
A0A494C0X0	0.0482289	0.8319	-0.0570758	0.469376	-0.00949788	0.969943	0.267694	0.293456	-0.330164	0.0214462	0.0841572	0.779225	0.0728429	0.800324	0.135606	0.651921	-0.244719	0.466575	0.189462	0.452333	0.13057	0.6829	-0.0838586	0.798085	0.133674	0.603349	-0.452096	0.137566	-0.21431	0.511753	0.0174005	0.958366	-0.364018	0.2147
A0A494C0X7	-0.389178	0.114377	-0.465625	0.0929486	-0.689634	0.0190985	-0.274215	0.193576	-0.258094	0.365702	-0.0404685	0.862239	-0.314478	0.351095	-0.286617	0.329536	0.444712	0.103601	0.0359782	0.88192	-0.0140218	0.969174	-0.401581	0.151303	0.313629	0.328698	0.155156	0.469675	-0.388695	0.183697	-0.187332	0.416492	0.420328	0.138755
A0A494C1B8	-0.0808305	0.840148	-0.185808	0.658523	-0.394993	0.166146	0.216687	0.458989	-0.19085	0.594244	-0.154069	0.699839	-0.278642	0.498087	0.169408	0.694894	-0.133761	0.789954	-0.0490923	0.899347	0.0355209	0.883791	-0.12811	0.676413	-0.0237424	0.958414	0.138204	0.775395	0.0802834	0.842316	0.153226	0.717987	0.0249587	0.95447
A0A494C1E9	-0.239591	0.192532	-0.754618	0.0168808	-0.926374	0.0110804	-0.412475	0.0807504	-0.688511	0.0245081	-0.121996	0.688777	-0.390195	0.170258	-0.160651	0.574977	-0.311417	0.285532	0.39303	0.376763	0.296588	0.462948	0.0122323	0.970476	0.137502	0.721936	-0.640012	0.160986	-0.574747	0.239188	-0.0886119	0.828039	-0.201559	0.662805
A0A494C1V1	NA	NA	NA	NA	NA	NA	NA	NA	NA	NA	NA	NA	NA	NA	NA	NA	NA	NA	NA	NA	NA	NA	NA	NA	NA	NA	0.123285	0.84243	-0.609221	0.367411	0.555989	0.381784	0.20824	0.675439
A0A499FIX8	-0.261948	0.539969	-0.167428	0.695477	-0.230704	0.493047	-0.0531246	0.848973	-0.124861	0.693994	0.486152	0.329101	0.127591	0.784832	-0.0956029	0.824381	-0.11314	0.834859	0.391632	0.45343	0.0963473	0.795025	-0.304426	0.227991	-0.250227	0.565023	0.222035	0.635876	0.228541	0.576955	0.222076	0.624491	0.182086	0.689766
A0A4V7I447	0.239576	0.316789	0.272342	0.42274	-0.115663	0.726096	0.193759	0.598897	-0.457254	0.173444	-0.199977	0.610876	-0.266257	0.571203	0.65028	0.198512	-0.794479	0.0727824	-0.232744	0.671855	0.0889818	0.873246	0.696097	0.263717	-0.0976492	0.846266	-0.635221	0.171655	-0.127489	0.815623	0.20634	0.696334	-0.768836	0.0856014
A0A590UJJ4	0.0359867	0.803225	0.733767	0.0106204	0.628083	0.130011	0.737646	0.0196453	0.348854	0.100531	0.653528	0.00106334	0.904118	0.000381299	0.171368	0.58827	0.365075	0.118934	-0.0442529	0.860487	0.312022	0.484558	-0.530291	0.228072	0.0522076	0.853174	0.690951	9.05287e-05	0.933327	0.0164595	0.332449	0.22575	0.296579	0.196511
A0A590UJM8	NA	NA	NA	NA	NA	NA	NA	NA	NA	NA	NA	NA	NA	NA	NA	NA	NA	NA	NA	NA	NA	NA	NA	NA	NA	NA	0.191263	0.639259	0.361377	0.435947	0.393925	0.322463	-0.0302753	0.933193
A0A590UJS4	NA	NA	NA	NA	NA	NA	NA	NA	NA	NA	NA	NA	NA	NA	NA	NA	NA	NA	NA	NA	NA	NA	NA	NA	NA	NA	0.26261	0.477225	0.238077	0.70275	0.581804	0.220187	1.13653	0.0884779
A0A590UK80	NA	NA	NA	NA	NA	NA	NA	NA	NA	NA	NA	NA	NA	NA	NA	NA	NA	NA	NA	NA	NA	NA	NA	NA	NA	NA	1.56025	0.16164	1.17226	0.250003	-0.775867	0.108328	1.5693	0.0631687
A0A5F9ZHJ0	0.365989	0.576379	-1.17862	0.255597	-0.8269	0.350879	-1.04275	0.255954	-0.625396	0.387817	-1.12571	0.0568342	-0.795698	0.277674	-2.23759	0.00443623	-0.902452	0.227549	0.418906	0.60545	0.397191	0.66368	-0.828852	0.312569	0.0889325	0.906234	-0.286476	0.696816	-1.00028	0.227694	0.640002	0.271569	-0.21631	0.753406
A0A5F9ZHM4	-0.569086	0.0565624	-0.399203	0.0864471	-0.819799	0.0594055	-0.489131	0.130683	-1.22105	0.000624293	0.172655	0.600273	-0.0437212	0.922559	-0.446638	0.286097	-0.349395	0.255213	0.00277172	0.992502	0.206992	0.716612	-0.526592	0.257571	0.302569	0.287879	0.194061	0.707253	0.00243825	0.9952	-0.334817	0.49646	0.502982	0.214401
A0A5F9ZHN7	0.0520863	0.87112	0.214887	0.597656	-0.261819	0.333346	-0.0213866	0.941187	0.280398	0.307805	0.163804	0.712892	-0.378871	0.28199	-0.393498	0.367785	0.212238	0.581246	0.00100292	0.998669	-0.0649658	0.809729	-0.320025	0.449504	-0.0160741	0.957724	0.376057	0.415053	-0.0139713	0.968733	-0.046941	0.91715	0.102107	0.676824
A0AVT1	-0.181448	0.703524	-0.414507	0.278754	-1.00584	0.0673339	-0.55025	0.24312	-0.614505	0.171445	-0.470383	0.418858	-0.619489	0.36613	-1.14923	0.0684913	-0.601132	0.408594	-0.237323	0.654567	0.204906	0.777762	-0.780427	0.195225	-0.168075	0.810203	0.0469541	0.922279	-0.280026	0.500163	0.265942	0.631237	-0.159393	0.734074
A0MZ66	0.224262	0.42157	0.364166	0.427228	0.746826	0.0850182	0.117639	0.6758	0.0896249	0.789547	0.521842	0.321921	0.508531	0.185707	0.424759	0.317126	-0.145135	0.6939	0.381939	0.616857	-0.0140326	0.977549	0.531383	0.24103	-0.0104971	0.980995	0.436684	0.398405	0.532247	0.231032	0.0053271	0.990741	-0.0174197	0.961019
A2A274	-0.275382	0.232702	-0.875708	0.0448852	-0.791617	0.0623181	-0.533626	0.0449089	-1.02379	0.00654447	-0.582163	0.0445261	-0.82349	0.00936614	-0.325227	0.198405	-0.844399	0.00195457	0.0181626	0.967427	-0.307255	0.493263	-0.0669833	0.798986	-0.0959938	0.771177	-0.446541	0.164102	-0.516328	0.188127	0.119027	0.719298	-0.320922	0.408669
A2A2L5	NA	NA	NA	NA	NA	NA	NA	NA	NA	NA	NA	NA	NA	NA	NA	NA	NA	NA	NA	NA	NA	NA	NA	NA	NA	NA	0.538647	0.371115	1.44019	0.00395122	0.280605	0.640106	0.324428	0.309313
A2ACR1	-0.0114226	0.954188	1.03023	0.00145198	0.436132	0.0957504	0.715146	0.0489586	-0.135129	0.578815	0.830827	0.00224806	0.799766	0.0115609	-0.057665	0.887941	-0.15244	0.498262	-0.210822	0.417189	0.352211	0.285964	-0.784233	0.155086	-0.0287341	0.916977	0.735635	0.0711357	0.841055	0.130873	0.393969	0.419082	0.214708	0.611249
A2BFX2	0.0791154	0.943884	NA	NA	-0.802372	0.502881	-0.196075	0.864273	-1.95149	0.139552	0.0485556	0.906552	0.0604289	0.822171	-0.380565	0.274582	NA	NA	NA	NA	0.941916	0.100916	-0.105375	0.801461	NA	NA	-0.649314	0.738303	-1.86028	0.101995	-0.968643	0.471468	-2.07399	0.10401
A3KFL1	NA	NA	NA	NA	NA	NA	NA	NA	NA	NA	NA	NA	NA	NA	NA	NA	NA	NA	NA	NA	NA	NA	NA	NA	NA	NA	NA	NA	NA	NA	NA	NA	NA	NA
A4D1P6	-0.0975164	0.86787	-0.530496	0.569236	-1.02686	0.0765753	-0.102826	0.856841	-1.29348	0.0737799	-0.503813	0.608129	-0.951208	0.369911	-1.177	0.184319	-0.927218	0.324317	-0.0708342	0.957177	-0.0218641	0.982446	-1.17169	0.179511	0.268742	0.784943	0.844478	0.257849	0.68791	0.371958	0.798777	0.20593	0.491724	0.368491
A5YKK6	0.203359	0.597988	0.392044	0.385056	0.906025	0.0339022	0.43064	0.438134	0.752533	0.0713718	0.0978386	0.830751	0.0027824	0.994214	0.291657	0.473217	0.547751	0.270171	-0.0908458	0.868292	-0.699884	0.0860505	0.0643758	0.91229	-0.00142358	0.997678	0.510488	0.591877	0.488008	0.605891	0.53677	0.554787	0.035307	0.970016
A6NC98	-0.0187561	0.964913	-0.405871	0.398332	0.131987	0.706493	-0.31776	0.445776	-0.335324	0.449838	-0.361252	0.428435	0.20252	0.591391	-0.101464	0.806246	0.0194896	0.966815	0.0258633	0.957939	0.051777	0.82651	0.19754	0.609455	0.336058	0.486852	-0.159348	0.729616	0.434587	0.335301	-0.0193791	0.967408	-0.37728	0.358059
A6NDF3	NA	NA	NA	NA	NA	NA	NA	NA	NA	NA	NA	NA	NA	NA	NA	NA	NA	NA	NA	NA	NA	NA	NA	NA	NA	NA	NA	NA	NA	NA	NA	NA	NA	NA
A6NFX8	-0.230538	0.401488	-0.130107	0.828432	-0.297466	0.449973	-0.0933876	0.824536	-0.687578	0.0809747	0.069623	0.869844	0.238977	0.56575	0.514662	0.246603	-0.161111	0.717335	-0.0308083	0.968478	0.305904	0.565871	0.377512	0.514153	0.295929	0.594492	-0.303536	0.294338	0.071819	0.813358	0.139871	0.648446	-0.286531	0.261326
A6NLM8	-0.133922	0.898193	NA	NA	-0.720158	0.418665	-0.412344	0.697392	-0.496389	0.585592	-0.939786	0.337618	-0.228397	0.801525	-0.0416373	0.962203	-0.755014	0.474864	NA	NA	0.357839	0.441544	0.236785	0.762411	-0.392547	0.474806	-0.876582	0.365165	-1.29879	0.147296	-0.334241	0.684294	-0.271028	0.755871
A6NLN1	-0.545399	0.140997	0.242877	0.432281	-0.0391237	0.899883	-0.235568	0.560595	0.253033	0.395776	0.302832	0.427547	0.145184	0.708193	0.510078	0.159768	0.83885	0.0356326	-0.485444	0.148762	-0.361091	0.303782	0.200247	0.616892	0.040418	0.867875	-0.170527	0.696927	-0.75043	0.131716	-1.2043	0.007938	0.165467	0.643582
A6NML8	-0.566672	0.34456	NA	NA	-0.47544	0.114951	-0.0813966	0.789526	-1.22069	0.0150428	-0.813426	0.397406	-0.409278	0.599047	-0.355567	0.59812	-0.941244	0.190334	NA	NA	-0.50051	0.377818	-0.840843	0.0506961	-0.287227	0.548553	-0.275505	0.597515	0.0475384	0.939322	0.297432	0.670463	0.817399	0.206715
A6NMQ3	-0.178582	0.808012	0.021113	0.981647	0.820874	0.290511	0.357421	0.622573	1.22688	0.207846	1.32848	0.0975004	1.85612	0.0854133	1.09375	0.187587	2.04049	0.0292051	1.12879	0.23642	0.856662	0.421033	0.557746	0.476327	0.635027	0.551948	-0.0114095	0.988144	0.207131	0.754059	-0.449589	0.474575	1.03826	0.152523
A6NP24	-0.472427	0.231694	NA	NA	-0.894712	0.0653539	-0.595626	0.253117	-0.224069	0.810917	-0.566703	0.384787	0.0774692	0.921684	0.173558	0.668457	0.0634567	0.929678	NA	NA	0.499754	0.596403	0.296757	0.591851	-0.184901	0.888894	NA	NA	NA	NA	NA	NA	NA	NA
A6PVN5	-0.238924	0.375949	-0.632664	0.0311781	-0.155867	0.507967	-0.419544	0.0818461	-0.277811	0.417815	-0.467717	0.102042	-0.211743	0.386423	0.271787	0.259473	-0.278276	0.411325	-0.0739767	0.756179	-0.2948	0.131622	0.452408	0.015664	-0.239388	0.572789	-0.22734	0.443792	0.15088	0.583211	-0.0591768	0.82429	-0.309145	0.150661
A8MTY9	0.000344614	0.999417	NA	NA	NA	NA	NA	NA	NA	NA	NA	NA	NA	NA	NA	NA	NA	NA	NA	NA	NA	NA	NA	NA	NA	NA	-0.262232	0.58767	-0.211634	0.473577	-0.917263	0.0736022	0.0254494	0.937213
A8MU27	0.128893	0.770904	1.25254	0.0516506	0.922852	0.165194	1.04503	0.0885587	1.4555	0.00478958	1.20201	0.0379728	1.0204	0.0524447	0.24764	0.643431	1.26914	0.018117	0.0783625	0.909264	0.22644	0.74414	-0.668494	0.331574	-0.0574602	0.891415	1.17203	0.0279079	1.19075	0.0152669	0.0924356	0.894918	0.586753	0.218394
A8MUM1	-0.469706	0.525758	0.143609	0.849968	-0.77644	0.304276	0.0117917	0.986682	-1.10183	0.121628	0.849195	0.191715	0.42978	0.474178	-0.00651529	0.994129	-0.502357	0.486817	0.23588	0.690872	0.736513	0.235322	-0.488013	0.574261	0.129763	0.826518	0.400963	0.717566	0.0979462	0.916936	1.34627	0.127234	0.365793	0.721358
A8MXP9	0.369491	0.0231277	0.47396	0.156951	0.547697	0.175113	0.330358	0.24529	0.0551721	0.830331	-0.258965	0.395751	-0.0856052	0.839477	0.764426	0.0382223	-0.355781	0.242786	-0.363435	0.467719	-0.263811	0.661861	0.803559	0.0893949	-0.0414619	0.918341	0.0380091	0.935106	0.487939	0.321936	0.211517	0.644791	-0.687493	0.0442874
A8MYT4	0.387191	0.389379	-0.680688	0.360066	-1.26975	0.0299805	-0.704415	0.277383	-1.19524	0.036573	-1.32522	0.0073666	-1.26719	0.0943542	-0.387607	0.567138	-1.29887	0.0602664	-0.257341	0.708582	0.38975	0.624002	0.703999	0.424666	0.283562	0.686212	0.866065	0.253126	-1.33773	0.107645	1.55249	0.124491	-0.556018	0.471701
B0I1T2	-0.211695	0.780026	NA	NA	-0.58582	0.488044	-0.488613	0.633019	-0.1263	0.893571	0.186125	0.796844	-0.248639	0.694729	0.0973886	0.895924	-0.807769	0.230817	NA	NA	0.125487	0.851895	0.374306	0.723091	-0.893164	0.344571	-0.227485	0.751692	-0.187364	0.802608	0.170488	0.781504	-0.24398	0.696082
B0QYK0	0.559731	0.277126	-0.471451	0.428424	0.215515	0.71276	0.307074	0.546471	0.60455	0.267348	-0.230866	0.680233	0.326161	0.532175	0.151289	0.823943	0.21351	0.778531	0.800316	0.245365	0.670377	0.283612	0.403947	0.569755	0.168691	0.835514	0.628283	0.248231	0.506706	0.274537	-0.199269	0.594369	0.767645	0.122924
B1AHB1	-0.0447325	0.927175	1.41055	0.0458974	0.301445	0.651391	1.04963	0.10164	0.0569803	0.916329	1.41872	0.0418037	1.25339	0.091438	0.774927	0.263826	0.0527684	0.910428	-0.0365636	0.957861	0.907214	0.296531	-0.319438	0.670004	-0.0489444	0.931242	NA	NA	NA	NA	NA	NA	NA	NA
B1AK88	-0.530088	0.0261869	-0.598234	0.01028	-0.469093	0.0932016	-0.369472	0.106915	-0.533168	0.0985595	-0.243659	0.413768	-0.187083	0.587208	-0.218215	0.399429	0.336124	0.342873	-0.175513	0.589481	-0.248078	0.534234	-0.378831	0.167071	0.339205	0.452912	-0.0637289	0.81279	-0.0299203	0.895017	-0.495746	0.0295462	0.350012	0.142688
B1ALB6	0.428242	0.423653	-0.211235	0.70417	0.0336852	0.941717	0.70608	0.088419	-0.0528781	0.940226	-0.0520286	0.919497	-0.374222	0.544382	-0.233253	0.632791	0.382141	0.574852	0.587448	0.292217	0.0203348	0.969839	-0.511091	0.063701	0.863261	0.374658	0.392181	0.333318	-0.645915	0.00788558	-0.135742	0.72864	-0.118896	0.587116
B1AXG1	0.740061	0.466159	-0.0121704	0.990722	-1.30726	0.093294	-0.529522	0.508264	0.270998	0.734022	-0.704024	0.467595	-1.42017	0.142623	-1.39973	0.130063	-1.24492	0.22693	0.0482073	0.952594	0.627155	0.11186	-0.130142	0.753364	-0.775854	0.14181	-0.291246	0.367354	-0.755273	0.0363941	-0.0562844	0.881734	0.148036	0.627917
B3KNX7	0.0218028	0.93118	NA	NA	0.142326	0.871868	1.01931	0.148775	0.156366	0.617216	0.545614	0.539718	0.203324	0.801754	-0.823546	0.37466	NA	NA	NA	NA	0.0828005	0.948402	-1.82106	0.180646	NA	NA	0.196929	0.780441	0.665172	0.318356	0.539262	0.492248	0.1807	0.766561
B3KSI3	NA	NA	NA	NA	NA	NA	NA	NA	NA	NA	NA	NA	NA	NA	NA	NA	NA	NA	NA	NA	NA	NA	NA	NA	NA	NA	0.637738	0.448083	0.534849	0.457958	1.00387	0.171274	0.837002	0.245072
B3KVN2	0.23987	0.59584	-0.282637	0.617397	-0.682612	0.184158	-0.926224	0.0623351	-0.262682	0.601984	-0.486295	0.360077	-1.38399	0.0413651	-1.17724	0.0681984	-0.793883	0.197777	0.0362113	0.956398	-0.461505	0.49718	-0.0111434	0.985676	-0.291332	0.659253	-0.468117	0.351401	-0.362718	0.423058	0.344292	0.362699	-0.330784	0.406022
B4DDD6	-0.252021	0.438332	0.694207	0.0831051	1.23568	0.00575139	1.57383	0.000436303	0.353557	0.445773	0.647758	0.178256	1.5342	0.00990395	1.92576	0.0072314	0.520254	0.195286	-0.29847	0.60692	0.0464989	0.934519	0.0999083	0.875738	-0.0853252	0.877024	NA	NA	NA	NA	NA	NA	NA	NA
B4DDF4	-0.00344493	0.994376	-0.119606	0.814853	-0.0321666	0.945706	-0.0661962	0.848616	0.0124373	0.982782	0.112069	0.82473	-0.761555	0.191569	-0.0764973	0.903665	-0.509272	0.477327	0.22823	0.656468	-0.732833	0.200931	-0.013746	0.9793	-0.525154	0.525698	-0.219093	0.697185	0.314315	0.573264	0.1867	0.688522	-0.202907	0.667987
B4DF77	NA	NA	NA	NA	NA	NA	NA	NA	NA	NA	NA	NA	NA	NA	NA	NA	NA	NA	NA	NA	NA	NA	NA	NA	NA	NA	NA	NA	NA	NA	NA	NA	NA	NA
B4DFG0	0.328849	0.119379	0.716235	0.00988513	0.713133	0.0382334	0.653763	0.00771811	0.70193	0.00629062	0.292468	0.361047	0.346191	0.302044	0.237328	0.429409	0.151542	0.654094	-0.0949182	0.811269	-0.0380925	0.929443	-0.0875854	0.780047	-0.221539	0.546628	0.259713	0.518789	0.784359	0.109647	-0.0995884	0.81339	-0.0584135	0.891521
B4DKY1	0.00398372	0.997836	0.34337	0.778908	1.38748	0.338678	0.729863	0.503209	0.506431	0.687636	0.232357	0.854119	1.64784	0.208503	0.914955	0.493246	0.849247	0.638878	-0.107029	0.911198	0.264348	0.814591	0.189075	0.820825	0.346799	0.821594	-0.687117	0.450738	0.0433131	0.953361	-1.10315	0.184195	-0.263628	0.736579
B4DLC8	-0.303556	0.583501	1.69217	0.100175	1.33009	0.0623668	1.67477	0.0164234	1.18161	0.108986	1.33366	0.137884	2.10735	0.00690509	-0.371545	0.560659	0.788658	0.399819	-0.662063	0.592197	0.473697	0.471243	-2.34987	0.00841206	-0.696508	0.513162	0.232064	0.68772	0.700301	0.229053	-0.26669	0.58896	0.294605	0.456904
B4DR61	0.170146	0.406434	-0.654438	0.0336448	-0.755138	0.00028958	-0.812953	0.0573863	-0.454118	0.0330741	-0.788899	0.00388275	-1.07382	0.00460567	-0.749853	0.0221288	-0.568551	0.0501538	0.035684	0.904406	-0.148541	0.608528	0.233246	0.624383	0.0557125	0.826446	-0.312508	0.491732	-0.694991	0.0639993	-0.875877	0.0395825	-0.122564	0.761844
B4DSN5	0.0388134	0.90565	-0.892992	0.0354281	-0.790955	0.0998798	-0.502975	0.152475	-0.565895	0.13047	-0.148301	0.760384	-0.825664	0.102056	-0.599339	0.122788	-0.677724	0.109622	0.783505	0.220281	0.00410386	0.994519	-0.0575504	0.878737	-0.0730154	0.865195	-0.089537	0.74735	-0.267246	0.539463	0.0383721	0.914735	-0.224837	0.512202
B4DV51	0.878616	0.184712	-0.116279	0.794805	0.405825	0.422336	0.188714	0.614708	0.357482	0.436055	-0.657622	0.36132	-0.726139	0.305548	-0.763517	0.328667	-0.727357	0.39631	0.337273	0.513834	-0.253348	0.635085	-0.0736157	0.888999	-0.206223	0.74872	-0.329359	0.568953	-0.338283	0.544201	0.438023	0.430324	-1.17822	0.0731616
B4DY08	0.047553	0.855452	0.162025	0.635149	0.380576	0.351597	-0.35166	0.240157	0.93153	0.00298409	-0.0803579	0.80716	0.307021	0.441003	0.170993	0.513318	0.951648	0.00443917	-0.19483	0.65679	-0.0260019	0.960689	0.570205	0.0707654	0.067671	0.78199	0.286591	0.494393	0.434241	0.37495	-0.403312	0.460707	0.410558	0.288572
B4DY09	-0.168964	0.417303	-0.427059	0.136216	0.0363402	0.871567	-0.694331	0.00978994	-0.137805	0.59138	-0.405586	0.0480467	-0.0861889	0.567594	-0.632218	0.0371508	-0.141231	0.648712	-0.147491	0.544633	-0.291493	0.0998214	-0.106851	0.723808	-0.17239	0.641662	0.0639525	0.891773	0.104686	0.769138	-0.141866	0.733599	0.160776	0.696592
B4E0K5	0.0207039	0.934783	0.157437	0.629101	-0.903975	0.186755	-0.210224	0.588932	-0.337473	0.383709	0.203333	0.614039	-1.24159	0.0376808	-0.446446	0.314368	-0.645437	0.131114	0.0665998	0.900835	-0.316907	0.718378	-0.215518	0.700071	-0.28726	0.599334	-0.0318965	0.972415	-1.42309	0.0787482	0.319649	0.50332	-0.249534	0.790862
B4E0Y9	1.21387	0.306962	0.307916	0.728275	0.254085	0.730567	0.522504	0.723783	0.63773	0.493449	-0.277152	0.844387	-0.608893	0.60676	-0.854338	0.408515	0.0582833	0.950291	0.628799	0.618158	0.350888	0.671144	-0.162976	0.905996	0.634419	0.379488	-0.558126	0.244104	-0.375898	0.560533	-0.176329	0.76897	-0.312628	0.535945
B4E3Q4	-0.487025	0.248808	-1.21321	0.0442842	-1.1432	0.0496305	-1.13278	0.00611175	-0.562075	0.192593	-1.09687	0.0231953	-0.760434	0.0563318	-1.26518	0.0235097	-0.452015	0.276472	-0.370684	0.510182	-0.104258	0.836732	-0.619426	0.176557	-0.376966	0.347083	-0.652275	0.059711	-0.682804	0.114005	-0.408311	0.149335	-0.0500768	0.84744
B5MC59	-0.0803923	0.76105	-1.25744	0.02198	-1.63521	0.0218601	-1.18622	0.0506597	-1.30937	0.0121309	-1.26362	0.047449	-2.03992	0.0427047	-1.39976	0.0332738	-1.26336	0.0318305	-0.0865757	0.907287	-0.485101	0.651027	-0.293932	0.703854	-0.0343801	0.957943	-0.322732	0.499675	NA	NA	-0.541224	0.00303427	-0.724573	0.152356
B5MCD7	NA	NA	NA	NA	NA	NA	NA	NA	NA	NA	NA	NA	NA	NA	NA	NA	NA	NA	NA	NA	NA	NA	NA	NA	NA	NA	0.163781	0.854524	0.153194	0.862352	-0.0750522	0.937872	0.530799	0.650124
B5MCH7	-0.0472918	0.914528	0.829004	0.26092	-0.154059	0.806128	0.255489	0.641793	0.419687	0.415539	0.482718	0.585982	0.646661	0.32539	-0.436005	0.545324	0.841116	0.138741	-0.393578	0.771194	0.753429	0.378552	-0.738786	0.389611	0.374136	0.546412	NA	NA	NA	NA	NA	NA	NA	NA
B5MDF5	-0.20563	0.337679	0.278597	0.392848	-0.818537	0.0290801	-0.346067	0.211735	0.0426479	0.863985	-0.00483915	0.987209	-0.194348	0.489685	-0.238355	0.425166	0.323473	0.158599	-0.489067	0.286459	0.418558	0.311832	-0.0979184	0.782721	0.0751948	0.777458	0.143398	0.679655	-0.473634	0.158028	-0.341416	0.426481	0.737635	0.0461955
B5MDQ0	NA	NA	NA	NA	NA	NA	NA	NA	NA	NA	NA	NA	NA	NA	NA	NA	NA	NA	NA	NA	NA	NA	NA	NA	NA	NA	-0.0662321	0.879185	0.0167621	0.978104	0.587106	0.352841	-1.09994	0.0234794
B7Z2L0	NA	NA	NA	NA	NA	NA	NA	NA	NA	NA	NA	NA	NA	NA	NA	NA	NA	NA	NA	NA	NA	NA	NA	NA	NA	NA	1.28961	0.0878136	0.843801	0.160865	0.285838	0.691843	0.379206	0.468915
B7Z7P8	0.00192831	0.990786	-0.346761	0.254523	0.0815889	0.771462	-0.39345	0.0586823	-0.186595	0.357843	-0.185795	0.450086	-0.354602	0.176914	-0.151034	0.385991	-0.0362193	0.813392	0.162895	0.677529	-0.434263	0.24404	0.244345	0.232438	0.152304	0.439831	-0.119137	0.719246	-0.626143	0.0897208	-0.40561	0.23508	-0.0249011	0.945134
B7ZKJ8	-0.781056	0.165123	NA	NA	-1.29301	0.118617	-1.28357	0.26948	-1.06337	0.178452	-0.113974	0.912489	-1.00871	0.354202	-0.335225	0.724149	NA	NA	NA	NA	-0.496762	0.682439	0.167294	0.911104	NA	NA	NA	NA	NA	NA	NA	NA	NA	NA
B7ZL14	0.15752	0.392033	-0.0258798	0.912524	0.490539	0.0164894	0.0693155	0.708645	0.194321	0.353149	-0.0758672	0.692643	0.0299009	0.888491	0.295051	0.18414	0.11167	0.664136	0.107533	0.668246	-0.303118	0.174807	0.383256	0.104201	0.074869	0.795138	0.138281	0.491028	-0.00436807	0.983188	-0.0326765	0.87885	0.116439	0.560789
B8ZWD1	-0.0723735	0.666611	-1.20202	0.0436724	-0.868715	0.0248139	-1.03552	0.0175904	-0.829837	0.262035	-1.055	0.0482318	-1.15554	0.112606	-1.07361	0.00663686	-1.17812	0.0867194	0.074642	0.9297	-0.359201	0.659766	-0.110463	0.829015	-0.420654	0.700852	-0.963981	0.0842413	-0.335363	0.597635	-0.345712	0.515044	-1.40144	0.0135795
B8ZZY2	0.334365	0.386116	-0.144674	0.825312	-0.312419	0.682411	-0.421216	0.681009	0.803652	0.114833	-0.753073	0.230735	-1.16334	0.119144	0.0444428	0.912288	0.587884	0.314352	-0.274035	0.732309	-0.516554	0.586987	0.800024	0.448407	0.118596	0.851764	-0.510739	0.474262	-0.494413	0.463942	-0.451843	0.517056	0.699932	0.214232
C9IZ01	NA	NA	NA	NA	NA	NA	NA	NA	NA	NA	NA	NA	NA	NA	NA	NA	NA	NA	NA	NA	NA	NA	NA	NA	NA	NA	-0.230014	0.775343	-0.0388157	0.970546	0.287221	0.714069	0.121556	0.876881
C9IZG4	0.161994	0.540352	-1.56515	0.0031596	-0.951788	0.0259978	-0.882024	0.111329	-0.932028	0.0149188	-0.926896	0.0721912	-1.16951	0.0455414	-1.43204	0.00676586	-0.930775	0.0385804	0.800245	0.262726	-0.0557235	0.930542	-0.388018	0.569234	0.163247	0.735836	-0.990558	0.0211809	-0.357916	0.447575	-0.363978	0.343479	-0.831226	0.0464348
C9J0K5	NA	NA	NA	NA	NA	NA	NA	NA	NA	NA	NA	NA	NA	NA	NA	NA	NA	NA	NA	NA	NA	NA	NA	NA	NA	NA	0.712963	0.214384	0.428986	0.554304	0.674253	0.307526	0.995453	0.121499
C9J177	-0.364745	0.128702	-0.53279	0.0543997	-0.631088	0.0994502	-0.55272	0.0368981	-0.659854	0.0397928	-0.220388	0.487015	-0.558562	0.148513	-0.0124666	0.960816	-0.386358	0.377939	-0.0523431	0.889756	-0.292218	0.554948	0.175509	0.513556	-0.0912492	0.856042	-0.72555	0.28797	-0.841424	0.202039	-0.261309	0.723328	-0.328336	0.657334
C9J1Z8	-0.0134228	0.97149	-0.806069	0.0554286	-1.03306	0.0127989	-0.839689	0.066592	-0.255838	0.33967	-0.897009	0.0525718	-1.04133	0.0432646	-0.330079	0.520116	-0.115762	0.785781	-0.104363	0.811883	-0.0216913	0.962315	0.496187	0.3897	0.126653	0.638537	-0.845079	0.0428526	-1.31999	0.0101023	-0.630298	0.161395	0.00234934	0.995811
C9J5C3	0.10463	0.761685	NA	NA	1.33366	0.0488134	0.368227	0.251601	1.35463	0.00416105	1.13445	0.0340977	1.1065	0.041809	1.21051	0.100585	0.840931	0.0732874	NA	NA	-0.122535	0.855439	0.946911	0.215947	-0.40907	0.235245	NA	NA	NA	NA	NA	NA	NA	NA
C9J7I2	NA	NA	NA	NA	NA	NA	NA	NA	NA	NA	NA	NA	NA	NA	NA	NA	NA	NA	NA	NA	NA	NA	NA	NA	NA	NA	NA	NA	NA	NA	NA	NA	NA	NA
C9J813	-0.0435717	0.968188	0.0518291	0.964529	0.949431	0.25196	0.412472	0.635237	1.21237	0.241417	0.0847598	0.945728	0.733558	0.515012	0.653928	0.545835	1.37935	0.324525	-0.010641	0.993835	-0.259445	0.715806	0.197884	0.785748	0.12341	0.920315	0.0147918	0.987686	0.490503	0.622537	-0.287785	0.746087	0.289557	0.749479
C9J8E1	-0.765526	0.0461252	NA	NA	-1.20186	0.00595384	-0.304789	0.544749	0.145753	0.582616	0.387838	0.420277	-0.343793	0.595133	0.803531	0.0458458	1.22095	0.027376	NA	NA	0.0925447	0.893893	0.342794	0.529549	0.309673	0.465107	NA	NA	NA	NA	NA	NA	NA	NA
C9J8H1	0.477903	0.202912	0.985234	0.131282	1.40267	0.00549279	0.828653	0.191548	1.77207	0.000508226	0.639056	0.161606	0.470661	0.226724	0.0478074	0.927767	1.26462	0.00751634	0.131724	0.854033	-0.454111	0.310088	-0.302943	0.693743	-0.0295465	0.940494	0.534883	0.458749	0.0695893	0.931	0.269118	0.706487	1.0367	0.0679776
C9JA28	0.0933491	0.826908	0.727159	0.102398	1.05682	0.0513358	1.33667	0.0123284	1.14294	0.0175725	0.669542	0.203689	1.23006	0.0279018	1.73295	0.0151472	1.02733	0.0772384	0.0357316	0.946218	0.266591	0.643619	0.489634	0.469203	-0.0222635	0.966622	1.41227	0.0886099	0.297177	0.578139	0.245496	0.567629	0.30168	0.625878
C9JDR8	0.143444	0.834264	-0.202976	0.785638	0.666338	0.431497	0.773566	0.25367	0.418929	0.554066	0.415064	0.603518	0.215253	0.800399	0.813383	0.220029	0.483028	0.581571	0.761484	0.393296	-0.307642	0.758807	0.183261	0.755482	0.207543	0.815352	0.609142	0.23543	0.626737	0.167026	0.242039	0.598666	0.122742	0.736668
C9JFR7	-0.2552	0.387453	1.14967	0.0112425	1.19833	0.0474427	0.535265	0.321752	1.08743	0.00935609	0.817687	0.0402229	1.54037	0.00125473	0.205832	0.584787	1.60552	0.00173228	-0.587184	0.234003	0.0868374	0.890824	-0.584634	0.35304	0.26289	0.576279	0.963379	0.0858646	0.794083	0.193723	-0.54465	0.345198	1.02097	0.0459981
C9JIR6	NA	NA	NA	NA	NA	NA	NA	NA	NA	NA	NA	NA	NA	NA	NA	NA	NA	NA	NA	NA	NA	NA	NA	NA	NA	NA	-1.56099	0.107874	-1.46022	0.175068	-0.251007	0.754229	-0.736308	0.420471
C9JIS1	0.517386	0.297797	NA	NA	-0.72161	0.071757	-0.110027	0.810192	-0.756197	0.226165	-0.859625	0.134559	-1.1201	0.0964449	-0.114337	0.859285	-1.55513	0.0314991	NA	NA	0.118896	0.813261	0.513077	0.444607	-0.281546	0.704964	-0.600369	0.285378	-0.319767	0.543379	-0.057777	0.917329	-0.556242	0.342294
C9JIZ6	0.167932	0.639123	0.92728	0.115286	0.516396	0.11898	0.473639	0.256928	0.714343	0.23078	0.553514	0.385923	0.602449	0.305715	0.594679	0.226523	0.669611	0.341517	-0.205834	0.820058	0.253985	0.65927	0.288973	0.590706	0.123201	0.892458	-0.330976	0.552588	0.334784	0.613544	-0.113386	0.874911	-0.554442	0.442304
C9JK83	NA	NA	NA	NA	NA	NA	NA	NA	NA	NA	NA	NA	NA	NA	NA	NA	NA	NA	NA	NA	NA	NA	NA	NA	NA	NA	0.189195	0.726964	0.745221	0.0634292	0.164034	0.800481	-0.131569	0.685994
C9JLV4	-0.33023	0.465727	-1.31962	0.0498292	-0.415987	0.319592	-0.297417	0.496349	-0.831647	0.093389	-0.551807	0.203426	-0.920226	0.0186447	0.241537	0.554803	-0.797162	0.145491	0.437587	0.442397	-0.834469	0.00430029	0.208724	0.574019	-0.295745	0.583904	-0.0558163	0.888766	-0.0662198	0.86963	0.00498497	0.991738	0.248458	0.56016
C9JPM4	-0.122777	0.748341	-0.0737623	0.884544	-1.35181	0.0445398	-0.917527	0.0765656	-0.184638	0.662063	-0.513497	0.433221	-1.08854	0.0758324	-1.27983	0.0431053	0.0710357	0.896563	-0.562512	0.526734	0.14049	0.858629	-0.48508	0.479805	0.132896	0.825458	-0.287158	0.535538	-0.580021	0.0792323	-0.402998	0.265877	0.184641	0.655691
C9JQD4	-0.681455	0.305522	-0.556419	0.508576	-1.62267	0.0494422	-0.601571	0.320585	-1.05017	0.0987936	0.285558	0.769363	-0.221865	0.833474	-0.177704	0.808732	-0.0382128	0.963473	0.160523	0.892688	0.719353	0.527812	-0.257587	0.694417	0.330501	0.666803	NA	NA	NA	NA	NA	NA	NA	NA
C9JRZ6	0.424946	0.190096	0.982923	0.038928	1.17749	0.0269657	0.998996	0.103637	1.11336	0.0130191	0.255472	0.561035	1.17757	0.0236452	0.589382	0.281216	0.364029	0.442693	-0.302505	0.612284	0.425026	0.494849	0.0153312	0.984127	-0.32439	0.562719	0.368614	0.387187	0.507617	0.26979	0.00925233	0.977967	-0.0911317	0.809226
C9JTS3	NA	NA	NA	NA	NA	NA	NA	NA	NA	NA	NA	NA	NA	NA	NA	NA	NA	NA	NA	NA	NA	NA	NA	NA	NA	NA	-0.27349	0.651174	0.114018	0.789169	0.497479	0.371646	-0.458541	0.405152
C9JVE2	NA	NA	NA	NA	NA	NA	NA	NA	NA	NA	NA	NA	NA	NA	NA	NA	NA	NA	NA	NA	NA	NA	NA	NA	NA	NA	NA	NA	NA	NA	NA	NA	NA	NA
C9JW51	0.642769	0.0158909	0.812268	0.06045	1.67285	0.00925381	1.15666	0.00435594	1.04826	0.00483598	0.379862	0.401097	1.21568	0.0270417	0.903637	0.116593	0.611009	0.0496671	0.210362	0.749838	0.185605	0.803963	0.389748	0.543462	0.205521	0.579635	0.818433	0.0319125	1.32193	0.00158854	0.744199	0.071106	-0.0994426	0.696494
C9JWV9	NA	NA	NA	NA	NA	NA	NA	NA	NA	NA	NA	NA	NA	NA	NA	NA	NA	NA	NA	NA	NA	NA	NA	NA	NA	NA	-0.0127675	0.984107	0.464095	0.544116	0.0541075	0.939345	-0.150607	0.79582
C9JZL3	NA	NA	NA	NA	NA	NA	NA	NA	NA	NA	NA	NA	NA	NA	NA	NA	NA	NA	NA	NA	NA	NA	NA	NA	NA	NA	-0.611706	0.434847	1.02438	0.445125	0.0993687	0.916975	-0.459487	0.517299
D3YTB1	0.0718235	0.859894	0.799917	0.0111946	-0.224839	0.561826	-0.121677	0.699636	0.704839	0.0955483	0.877314	0.0841858	0.401306	0.591709	-0.306672	0.599811	1.16953	0.0265836	0.149221	0.682771	0.697969	0.377188	-0.113172	0.824587	0.536517	0.244692	0.667354	0.155181	-0.121866	0.809345	-0.449585	0.341321	1.11892	0.0338415
D3YTJ7	0.358113	0.216302	0.221268	0.615029	-0.117194	0.812828	-0.00997933	0.983715	-0.406622	0.340745	0.031485	0.944715	-0.38823	0.3949	-0.110268	0.833797	-0.53152	0.290514	0.16833	0.798975	0.0870767	0.891177	0.257825	0.717583	0.233215	0.71584	NA	NA	NA	NA	NA	NA	NA	NA
D6RAA6	0.0898233	0.696762	-0.31758	0.223239	0.335702	0.132888	0.0959962	0.628528	0.385252	0.154722	-0.0117949	0.965744	-0.244518	0.522844	0.471589	0.0970278	0.495436	0.303823	0.395608	0.230633	-0.490397	0.222929	0.465417	0.0713827	0.200008	0.700516	0.765874	0.00973536	0.43341	0.123507	-0.145866	0.732919	0.698455	0.0122744
D6RAM3	0.67514	0.379214	NA	NA	0.436459	0.555393	0.528948	0.582231	1.03294	0.313075	-0.0376478	0.95956	0.558461	0.441081	0.682236	0.285571	NA	NA	NA	NA	0.797142	0.274878	0.828429	0.325841	NA	NA	-0.104294	0.797526	-0.401585	0.260984	0.148126	0.740947	0.519887	0.152177
D6RAT0	0.736409	0.101163	0.359208	0.36449	0.249144	0.53101	0.0942207	0.783842	0.896294	0.0195252	-0.210876	0.600359	-0.18683	0.687883	-0.419849	0.351095	0.0889283	0.825092	0.166325	0.561388	0.300435	0.492557	0.222339	0.522295	-0.0709561	0.743175	-0.569363	0.113377	-0.643982	0.103015	-0.806216	0.0526698	-0.357167	0.282868
D6RAX7	NA	NA	NA	NA	NA	NA	NA	NA	NA	NA	NA	NA	NA	NA	NA	NA	NA	NA	NA	NA	NA	NA	NA	NA	NA	NA	-0.366218	0.676399	-1.01156	0.063247	-0.224727	0.704278	-0.150566	0.781253
D6RBQ9	-0.149782	0.690103	-1.52499	0.0025332	-0.937305	0.0690248	-0.838168	0.163076	-1.72673	8.85347e-05	-1.17679	0.0916596	-1.38097	0.0190333	-0.844934	0.17307	-0.821183	0.0821146	0.198418	0.81102	-0.593445	0.339358	-0.156548	0.841474	0.755766	0.0422488	-1.35746	0.164875	-0.308554	0.647959	0.23533	0.795841	-0.789703	0.165342
D6RBZ0	0.494597	0.0303902	-0.023694	0.912646	-0.10724	0.561765	-0.114019	0.648788	0.043931	0.792386	-0.505771	0.0345017	-0.708606	0.00284991	-0.209673	0.525103	-0.244615	0.309507	0.0125193	0.954454	-0.106769	0.487778	0.398942	0.30181	0.206051	0.271377	-0.321774	0.35019	-0.822301	0.0299909	-0.301197	0.412317	-0.182742	0.472421
D6RCF4	-0.214322	0.681113	-0.442485	0.485535	0.86398	0.264582	0.283596	0.59557	1.34655	0.0256026	0.714254	0.314427	1.18557	0.0639129	0.427045	0.424947	1.84543	0.00731121	0.942417	0.300498	0.107268	0.898318	-0.0708735	0.894396	0.284554	0.622116	0.419882	0.57148	0.187143	0.815852	-0.57349	0.425323	-0.0488862	0.945125
D6RD47	0.420494	0.410141	0.862202	0.170287	0.570556	0.310861	1.05858	0.0931284	0.647469	0.16901	1.14171	0.0393216	0.82409	0.119704	0.346157	0.453388	0.415499	0.410701	0.700006	0.243887	0.674029	0.235	-0.291924	0.598269	0.188525	0.63003	0.431316	0.535166	0.218786	0.605387	0.317471	0.588636	0.282812	0.571325
D6RDX7	0.739097	0.344513	2.1129	0.14251	1.58581	0.0359054	2.14677	0.0426516	0.608994	0.519034	1.43953	0.119897	1.34022	0.189531	0.235723	0.78109	0.0871747	0.931706	0.0657315	0.964518	0.493508	0.553031	-1.17195	0.273452	0.217278	0.863038	NA	NA	NA	NA	NA	NA	NA	NA
D6REB4	NA	NA	NA	NA	NA	NA	NA	NA	NA	NA	NA	NA	NA	NA	NA	NA	NA	NA	NA	NA	NA	NA	NA	NA	NA	NA	0.827289	0.0809657	0.15143	0.798015	0.344815	0.411949	0.218816	0.516468
D6RER5	0.284906	0.514992	-0.0975191	0.801586	0.488918	0.195149	0.664155	0.134711	-0.579221	0.0745521	-0.199518	0.724264	0.143255	0.827657	0.0260121	0.96841	-0.610201	0.253962	0.182907	0.76895	-0.0607578	0.924294	-0.353237	0.606429	0.253926	0.427312	0.0831965	0.899089	0.321133	0.600638	0.0184759	0.974136	0.122063	0.839199
D6REX3	-0.222065	0.680731	0.0294357	0.953079	0.0626202	0.894253	0.02997	0.950555	0.386383	0.407893	0.0306468	0.952572	-0.116636	0.830572	0.546172	0.270716	0.554182	0.33405	-0.220854	0.578228	-0.401321	0.388747	0.294137	0.448166	-0.0542662	0.898657	0.0684444	0.837298	0.0186965	0.955641	-0.132052	0.692029	0.0441544	0.913853
D6RF35	0.433055	0.681451	NA	NA	-1.62753	0.0176378	0.0498822	0.931552	-1.32602	0.0383965	-0.455383	0.712516	-2.39274	0.0990299	-1.60624	0.283306	NA	NA	NA	NA	-0.332154	0.437118	-1.22307	0.218917	NA	NA	-1.74128	0.0783908	-0.642322	0.533357	0.354532	0.694918	0.912544	0.369393
D6RG19	0.520291	0.372776	2.17864	0.0836956	2.31231	0.0224792	2.60418	0.0095783	2.89658	0.00147082	2.63718	0.0315288	3.1717	0.00315955	1.60551	0.157903	2.34874	0.00420471	0.978836	0.590684	1.37969	0.239187	-0.478377	0.718633	-0.0275414	0.969617	1.15088	0.29259	1.18155	0.236415	-0.512219	0.61254	0.518647	0.52467
D6RGZ6	NA	NA	NA	NA	NA	NA	NA	NA	NA	NA	NA	NA	NA	NA	NA	NA	NA	NA	NA	NA	NA	NA	NA	NA	NA	NA	NA	NA	NA	NA	NA	NA	NA	NA
D6RH20	NA	NA	NA	NA	NA	NA	NA	NA	NA	NA	NA	NA	NA	NA	NA	NA	NA	NA	NA	NA	NA	NA	NA	NA	NA	NA	0.524755	0.215481	0.735554	0.0903583	0.719068	0.110773	0.178713	0.670527
D6RHI9	0.0423277	0.924221	0.140407	0.746795	-0.344403	0.52078	-0.117385	0.822362	-0.069831	0.871743	0.158059	0.757708	-0.679357	0.228469	-0.183109	0.776311	-0.268939	0.6714	0.05998	0.9091	-0.292626	0.649276	-0.0233969	0.974541	-0.15678	0.805873	-0.0854255	0.913949	-0.321861	0.573235	0.119552	0.864465	-0.129142	0.8187
D6RIV2	NA	NA	NA	NA	NA	NA	NA	NA	NA	NA	NA	NA	NA	NA	NA	NA	NA	NA	NA	NA	NA	NA	NA	NA	NA	NA	-0.268451	0.649132	-0.27265	0.704965	-1.1426	0.102442	-0.734403	0.242193
D6RIZ4	-0.474132	0.557759	-0.780893	0.362405	-0.494921	0.497813	-0.0153076	0.985553	-0.725382	0.357541	-0.152454	0.816295	0.527293	0.42014	1.26664	0.13492	0.267407	0.756183	0.154306	0.737478	0.548082	0.242053	0.807816	0.348113	0.518657	0.520721	0.00356817	0.989726	0.235433	0.588831	-0.138625	0.688387	0.113188	0.703799
D6W5Y5	-0.302868	0.213383	-1.96008	0.00780335	-1.49912	0.000318186	-2.1751	0.000301531	-1.28358	0.00812891	-1.51559	0.00605104	-1.85405	0.00317591	-2.09798	0.00591981	-1.20035	0.00747028	0.141618	0.864861	-0.657797	0.26809	-0.225749	0.773901	-0.219637	0.694005	-0.988072	0.310997	-0.791873	0.337449	-0.347743	0.633427	-0.554244	0.491442
D7RIG5	0.0317986	0.973617	0.417709	0.721034	-0.610742	0.468712	-0.806336	0.347227	0.726123	0.547047	-0.103741	0.925672	-0.417463	0.682114	-0.396033	0.670654	1.0933	0.392606	-0.489651	0.720489	0.225077	0.803533	0.442101	0.575994	0.398978	0.793015	0.0775635	0.936965	-1.00471	0.248929	-0.203604	0.809236	-0.150107	0.878597
E5RGN3	NA	NA	NA	NA	NA	NA	NA	NA	NA	NA	NA	NA	NA	NA	NA	NA	NA	NA	NA	NA	NA	NA	NA	NA	NA	NA	-0.974794	0.217379	-0.239157	0.736784	0.141431	0.844004	-1.03376	0.131568
E5RGR0	-0.565345	0.0307205	-0.929699	0.00381768	-0.858279	0.0499815	-0.943172	0.00660711	-1.5418	0.0088966	-0.0535864	0.848175	-0.101095	0.873694	-0.950125	0.0959385	-1.21634	0.0430079	0.310768	0.332264	0.191839	0.803335	-0.572299	0.351152	-0.239892	0.759639	-0.382804	0.638208	-0.773816	0.440479	0.442529	0.620592	-0.0667217	0.93547
E5RGS4	0.439196	0.160678	NA	NA	-0.434646	0.342588	-0.297494	0.631713	-0.712695	0.0680796	0.133816	0.771074	-0.15173	0.783965	-0.356604	0.41404	-1.20312	0.00812239	NA	NA	0.722111	0.332523	0.380085	0.623873	-0.0512297	0.898311	NA	NA	NA	NA	NA	NA	NA	NA
E5RHP7	-0.332286	0.580495	NA	NA	1.75627	0.239275	2.88108	0.0781201	-0.543329	0.649999	3.2532	0.0162311	2.53938	0.0502212	2.3834	0.0832722	0.429067	0.586281	NA	NA	0.450824	0.792176	-0.829965	0.645082	0.640109	0.635015	NA	NA	NA	NA	NA	NA	NA	NA
E5RIA4	-0.19073	0.733103	0.31417	0.687221	0.0773149	0.908415	-0.0287253	0.956705	-0.103539	0.876922	0.0995681	0.883689	0.79169	0.276268	-0.0654957	0.917796	-0.117967	0.876692	-0.405332	0.671145	0.523645	0.533328	-0.227501	0.710386	-0.205158	0.819143	0.516222	0.178145	0.683857	0.0476819	-0.3109	0.399887	0.193244	0.385461
E5RIM3	0.446706	0.546889	-0.344687	0.73255	-0.241606	0.826191	-0.245146	0.82045	-0.378461	0.676144	-0.250444	0.808661	-0.644605	0.373433	-0.944076	0.188264	-0.518363	0.614354	0.540948	0.666876	0.0437068	0.96748	-0.252225	0.80522	0.306803	0.788901	0.117787	0.797682	-0.123027	0.758895	-0.450266	0.42039	-0.171435	0.665263
E5RJ11	NA	NA	NA	NA	NA	NA	NA	NA	NA	NA	NA	NA	NA	NA	NA	NA	NA	NA	NA	NA	NA	NA	NA	NA	NA	NA	NA	NA	NA	NA	NA	NA	NA	NA
E5RK69	0.0383447	0.90498	0.142303	0.702006	-0.710957	0.173517	-0.214378	0.678694	-0.401271	0.221046	-0.205013	0.656217	-0.753995	0.0772961	0.879214	0.067098	-0.60547	0.14223	-0.308971	0.594196	-0.00469259	0.99356	1.13194	0.0977787	-0.165854	0.669024	-0.540033	0.433731	-0.189148	0.80556	-0.0979792	0.907665	-0.142774	0.819856
E7EM64	-0.250486	0.513964	-0.480818	0.447494	-1.24222	0.0222316	-1.12494	0.0147966	-1.22098	0.00693547	-0.188092	0.767078	-0.517546	0.339853	-0.926252	0.144139	-0.42236	0.346036	0.0422394	0.964459	0.474188	0.461329	-0.0518004	0.93608	0.548136	0.224068	-0.891752	0.224869	-0.380115	0.598212	-0.430974	0.614883	0.353453	0.622578
E7ENQ1	-0.538707	0.371257	NA	NA	1.12266	0.163012	0.680031	0.261835	0.391165	0.504377	0.551528	0.367349	1.32979	0.0899258	1.26765	0.110543	0.513407	0.386049	NA	NA	-0.331574	0.710598	0.0489072	0.946458	-0.416464	0.446444	0.313169	0.701361	0.670501	0.398335	-0.325761	0.732168	-0.236065	0.807538
E7ENY0	-0.0567213	0.932312	-0.100019	0.903351	-0.548394	0.361112	0.372811	0.636179	-0.294375	0.650004	0.344551	0.646772	0.22661	0.734748	0.903523	0.17692	0.795479	0.201991	0.387849	0.678894	0.718283	0.221897	0.473991	0.545596	1.03313	0.0890114	0.236141	0.608945	-0.150064	0.701609	0.251474	0.600409	0.121119	0.801035
E7EPT4	-0.146249	0.790835	-1.26179	0.0792379	-1.57199	0.0333214	-0.92477	0.109535	-1.96375	0.0427102	-1.12116	0.140038	-1.72541	0.0427087	-1.26662	0.106636	-1.91568	0.0419253	-0.00561599	0.995047	-0.299666	0.738162	-0.4881	0.522549	-0.0981786	0.934949	-0.956596	0.366159	-0.985704	0.249746	-0.402325	0.685135	-0.891133	0.318118
E7EPV7	-0.817395	0.206522	0.12009	0.90992	-0.80416	0.100802	-0.113122	0.857592	0.0422378	0.917126	0.745151	0.426179	0.807049	0.383861	0.18255	0.744011	1.01115	0.185657	-0.192334	0.891758	0.793814	0.380595	-0.521722	0.371625	0.151517	0.797768	0.00489669	0.994839	-0.355558	0.525658	-0.351669	0.583354	0.685323	0.218497
E7EQB2	-0.12666	0.848543	-0.207701	0.263742	0.443488	0.0199204	0.159808	0.72223	-0.36867	0.458842	0.806884	0.322455	-0.0706578	0.925746	0.583057	0.457315	0.34622	0.719195	0.887925	0.105975	-0.640807	0.060915	0.296589	0.60942	0.58823	0.485577	-0.0102394	0.976991	0.0754455	0.859869	0.14509	0.817393	0.792804	0.366082
E7EQG2	-0.489106	0.124116	-0.092215	0.778518	0.165786	0.591616	0.272784	0.610572	-0.0528816	0.905731	0.374906	0.274307	0.568585	0.067686	0.984925	0.0284327	0.73792	0.0501206	-0.0219845	0.953431	-0.0863069	0.765215	0.223036	0.711317	0.301696	0.554243	-0.448618	0.388681	-0.448797	0.389929	-0.222556	0.718665	0.354401	0.643523
E7EQI7	NA	NA	NA	NA	NA	NA	NA	NA	NA	NA	NA	NA	NA	NA	NA	NA	NA	NA	NA	NA	NA	NA	NA	NA	NA	NA	0.710416	0.445556	0.523211	0.587745	0.6317	0.516259	0.799262	0.466334
E7EQL5	NA	NA	NA	NA	NA	NA	NA	NA	NA	NA	NA	NA	NA	NA	NA	NA	NA	NA	NA	NA	NA	NA	NA	NA	NA	NA	-0.17547	0.643314	-0.188672	0.723441	-0.106242	0.794479	-0.257739	0.475126
E7EQV9	0.607718	0.0488206	0.289582	0.382915	0.508289	0.35931	0.232173	0.578804	0.721185	0.143588	0.109822	0.836781	0.26272	0.552214	-0.287433	0.490195	0.610967	0.305072	0.427958	0.542396	0.362149	0.598815	0.0881118	0.870982	0.4975	0.519794	0.166698	0.376957	-0.160477	0.573612	0.0163947	0.951367	-0.0663875	0.772248
E7ESC6	0.00207098	0.997813	NA	NA	-1.47508	0.023941	0.151924	0.809621	-0.37513	0.407699	-0.259404	0.791183	-1.41078	0.0979673	-0.689596	0.472718	-0.434315	0.638684	NA	NA	0.0663693	0.872361	-0.839449	0.339544	-0.0571135	0.857661	0.539418	0.268174	0.326958	0.489302	0.845147	0.0678729	0.283554	0.64163
E7ETY2	0.137526	0.647576	1.43454	0.00632381	0.810806	0.0893456	0.991387	0.0548917	0.0868947	0.759462	1.44158	0.0112297	1.61566	0.00277588	0.99621	0.0186023	-0.0472485	0.910239	0.144571	0.829826	0.942377	0.123682	0.14235	0.795689	0.00338321	0.99348	-0.0369256	0.95039	-0.0235494	0.970604	-0.223258	0.694713	-0.776399	0.15308
E7EU96	-0.250396	0.797778	NA	NA	-1.30663	0.145452	-0.654997	0.535103	-0.127031	0.884536	-0.742837	0.530854	-0.69234	0.472183	0.555697	0.582408	NA	NA	NA	NA	0.363897	0.575467	0.960299	0.395929	NA	NA	-1.07171	0.112126	-0.448545	0.205612	-0.693564	0.101413	-0.527126	0.283182
E7EUC7	-0.223107	0.0466348	-0.281366	0.163168	-0.397612	0.0985131	-0.168237	0.339407	-0.606947	0.00136026	0.0929001	0.643235	-0.142594	0.527252	-0.288081	0.135194	-0.235402	0.194611	0.151159	0.626531	0.0319112	0.92155	-0.342951	0.182339	0.148438	0.507436	-0.0113628	0.965228	0.0661455	0.747839	0.113186	0.606101	-0.0749784	0.703464
E7EX17	-0.0956108	0.656841	0.815539	0.0498703	1.4561	0.0200181	1.29963	0.00401405	0.721675	0.00359062	0.815516	0.0553517	1.5808	0.00798197	1.50139	0.0105256	0.0267102	0.933164	-0.095634	0.871264	0.0290894	0.969805	0.106149	0.865468	-0.790576	0.0302795	0.592852	0.204257	1.13735	0.0276047	0.133983	0.765998	-0.2608	0.514033
E7EX73	0.269744	0.330487	0.283565	0.452933	0.673328	0.0861955	0.696118	0.0214464	0.569322	0.105107	0.442812	0.289859	0.427536	0.281283	0.748438	0.00609879	0.256998	0.404517	0.42899	0.452181	0.0239517	0.960359	0.322064	0.133534	-0.0425799	0.909636	0.0284999	0.952758	-0.0529961	0.904891	-0.140818	0.776739	-0.358643	0.431348
E9PB61	-0.327641	0.407175	0.255265	0.603706	-0.149051	0.537884	-0.00151438	0.996938	0.194773	0.743236	0.387952	0.339814	0.0251246	0.962302	-0.0419784	0.915639	0.0933897	0.886198	-0.194953	0.701566	-0.153465	0.705349	-0.368105	0.383551	-0.429024	0.636175	-0.125085	0.82919	0.120501	0.790048	0.755072	0.209991	-0.270127	0.53673
E9PB90	0.293505	0.291256	-1.05057	0.0254943	-0.825749	0.0210356	-1.05273	0.0232358	-0.737231	0.0831752	-1.54425	0.000624324	-1.17412	0.00551087	-0.812979	0.0441079	-1.11407	0.00477083	-0.20017	0.657973	-0.0548631	0.883702	0.533258	0.295256	-0.083336	0.85552	0.382776	0.5118	0.00248947	0.99655	0.365905	0.524022	0.0313331	0.949128
E9PBS1	0.115833	0.550135	-0.136209	0.678597	0.154926	0.499001	0.111328	0.692783	-0.267447	0.352144	0.0318667	0.844129	0.0462045	0.849239	-0.0891093	0.67904	-0.483968	0.0121724	0.283909	0.370397	0.00711164	0.979828	-0.084605	0.785547	-0.100688	0.728143	0.304852	0.0965485	0.273909	0.0968932	-0.203536	0.28354	0.118724	0.344676
E9PC52	-0.77202	0.165786	NA	NA	-0.112861	0.838391	0.125296	0.861002	-0.689012	0.342835	0.961789	0.121498	-0.0998748	0.876272	0.478549	0.493584	NA	NA	NA	NA	-0.759033	0.312898	-0.418767	0.652023	NA	NA	NA	NA	NA	NA	NA	NA	NA	NA
E9PC62	-0.586015	0.123403	-0.411952	0.0823971	-0.48925	0.142685	-0.246775	0.302084	-1.24576	0.000137263	-0.109807	0.791483	-0.253159	0.528822	0.182912	0.672674	-0.881909	0.0619782	-0.283871	0.354809	-0.349925	0.332701	-0.156328	0.626317	-0.22216	0.404168	0.0902066	0.822071	0.182353	0.560897	0.267739	0.521121	-0.281632	0.389971
E9PCA1	-0.0607709	0.743368	-0.632142	0.0382072	-0.893089	0.0571392	-0.52305	0.124719	-0.301564	0.151063	-0.384674	0.14425	-0.959249	0.0233066	-0.476161	0.223993	-0.118814	0.574757	0.186698	0.604379	-0.126931	0.827141	-0.0138818	0.977625	0.121979	0.594537	-0.0408325	0.903894	-0.313761	0.390186	0.202391	0.486219	0.011938	0.965734
E9PDM8	-0.408291	0.525063	-1.21025	0.12287	-0.0241926	0.964127	-0.586808	0.317026	-0.192976	0.775854	-0.200385	0.747611	0.364962	0.508574	0.141551	0.820928	0.596976	0.426118	0.60157	0.388148	-0.0191361	0.957192	0.320069	0.550427	0.381661	0.629107	0.16922	0.568304	-0.613068	0.121442	-0.38717	0.274331	0.173401	0.696191
E9PDQ8	-0.832176	0.182295	-0.052166	0.939015	0.0592677	0.903979	0.144823	0.754027	-0.427467	0.485496	1.3453	0.0718099	1.22621	0.151611	0.647291	0.387793	0.853913	0.242264	0.56529	0.490916	0.334762	0.658297	-0.329708	0.600042	0.449204	0.531887	0.0179734	0.967369	0.212568	0.517569	-0.272188	0.602032	0.539369	0.128298
E9PF49	0.392952	0.714557	0.0120795	0.99241	0.925213	0.348926	-0.176104	0.836114	0.34032	0.731626	-0.128925	0.921515	0.385857	0.729398	-0.476774	0.659989	-0.262927	0.81795	0.251947	0.877697	-0.146404	0.884836	0.0922825	0.914685	-0.210294	0.832697	-0.159231	0.714803	0.361559	0.27734	-0.201843	0.62127	-0.0162867	0.961197
E9PFF5	NA	NA	NA	NA	NA	NA	NA	NA	NA	NA	NA	NA	NA	NA	NA	NA	NA	NA	NA	NA	NA	NA	NA	NA	NA	NA	-0.415575	0.158225	-0.416506	0.326246	0.153846	0.643971	-0.038241	0.906285
E9PFG7	0.405322	0.249749	0.219248	0.464236	-0.0418626	0.862937	-0.0290985	0.930534	0.5091	0.159287	-0.390075	0.335977	-0.46023	0.227198	-0.0127001	0.978548	0.139393	0.796549	-0.204001	0.588104	-0.0130452	0.959454	0.42172	0.391187	0.0356157	0.949725	-0.126639	0.756288	-0.0470049	0.885502	-0.00138929	0.997281	0.267187	0.557725
E9PFH4	-0.0733292	0.896656	-0.102963	0.801311	-0.83695	0.0221824	-0.439932	0.124779	-0.533912	0.30295	-0.517888	0.443431	-1.19807	0.0919202	-1.41549	0.0787022	-0.287011	0.682559	-0.488254	0.402762	-0.434445	0.34047	-1.04889	0.0788129	0.173572	0.785325	-0.49628	0.179117	-0.778091	0.161742	-0.245651	0.674053	-0.521048	0.0853928
E9PFN5	0.455557	0.108238	-0.0871704	0.844601	-0.58505	0.215406	-0.317336	0.257592	0.552439	0.295245	-0.565236	0.0930369	-1.65615	0.00036748	-0.928991	0.0286155	0.0469752	0.941963	-0.0225088	0.964978	-0.615546	0.259534	-0.156097	0.694007	-0.0499066	0.954335	-0.0643847	0.89512	-0.299919	0.575616	-0.527701	0.433554	-0.122868	0.839665
E9PHS0	NA	NA	NA	NA	NA	NA	NA	NA	NA	NA	NA	NA	NA	NA	NA	NA	NA	NA	NA	NA	NA	NA	NA	NA	NA	NA	-0.273656	0.728268	-0.379773	0.523421	0.316216	0.587764	-0.59954	0.400733
E9PJC7	NA	NA	NA	NA	NA	NA	NA	NA	NA	NA	NA	NA	NA	NA	NA	NA	NA	NA	NA	NA	NA	NA	NA	NA	NA	NA	-0.835247	0.199665	0.375806	0.612506	-0.443494	0.663033	-0.362375	0.498821
E9PK25	-0.302898	0.405243	-0.466872	0.556782	-0.126172	0.837436	-0.266371	0.556654	0.366155	0.374578	-0.0883396	0.859357	0.0361483	0.938613	-0.36001	0.527771	0.541041	0.124868	0.0756346	0.937278	-0.140577	0.846997	-0.396537	0.552988	-0.128011	0.739799	-0.0685254	0.898426	-0.387817	0.507737	-0.654084	0.231306	0.647867	0.0688404
E9PK54	-0.335348	0.233136	NA	NA	-0.819845	0.00135462	0.100764	0.604686	-0.892031	0.185195	-0.496886	0.544079	-1.03913	0.0237993	0.171357	0.761401	NA	NA	NA	NA	-0.55463	0.0194691	-0.264755	0.616199	NA	NA	NA	NA	NA	NA	NA	NA	NA	NA
E9PK91	0.431566	0.241828	0.241541	0.527767	0.67696	0.0432234	1.00328	0.0248398	0.898232	0.00777599	-0.00958497	0.985242	0.0319104	0.946795	0.490679	0.337928	0.273942	0.506875	0.18044	0.77358	-0.213484	0.635613	-0.0810389	0.883168	-0.192724	0.533828	0.103047	0.800099	0.00146855	0.996951	0.0371619	0.933603	-0.440289	0.235745
E9PKG1	0.244856	0.400572	-0.402177	0.261092	-0.617425	0.0444888	-0.974594	0.00668398	-0.46504	0.12048	-0.707261	0.0476014	-0.8455	0.0122184	-1.00539	0.0040135	-0.858305	0.0531437	-0.0602275	0.879427	0.0167813	0.951299	0.214057	0.472236	-0.148409	0.717202	0.032417	0.946428	-0.0130542	0.972531	0.268835	0.505375	0.0609946	0.868699
E9PKP7	0.122123	0.685649	1.97069	0.0043969	1.86483	0.00114506	1.62345	0.0123888	1.23003	0.0216077	1.71684	0.000237823	2.12441	8.75159e-05	1.12196	0.0368703	1.21932	0.000806213	-0.131729	0.823667	0.381702	0.457211	-0.379368	0.600935	0.11142	0.824026	0.477289	0.350735	0.51985	0.234281	0.254046	0.63578	0.161472	0.715877
E9PKU7	-0.562849	0.387325	NA	NA	NA	NA	NA	NA	NA	NA	NA	NA	NA	NA	NA	NA	NA	NA	NA	NA	NA	NA	NA	NA	NA	NA	NA	NA	NA	NA	NA	NA	NA	NA
E9PKZ0	-0.0155654	0.946791	1.13547	0.01456	0.407398	0.434442	0.609793	0.212473	1.08398	0.00961015	1.1057	0.0108183	1.16178	0.0816327	0.811546	0.0785267	0.999548	0.0126821	-0.0453388	0.919906	0.73882	0.360221	0.186188	0.759413	-0.0999984	0.805698	0.294911	0.727305	-0.756146	0.242008	0.183634	0.814403	0.774875	0.481532
E9PL57	-0.499216	0.275636	-1.37834	0.0268327	-0.15944	0.67185	-0.0669457	0.877057	-0.640666	0.158283	0.158613	0.728396	-0.235425	0.672419	0.1605	0.694781	0.0871106	0.854668	1.03774	0.074267	-0.575201	0.272165	-0.27177	0.470248	0.228561	0.617688	-0.373501	0.39778	-0.0984327	0.694229	-0.20221	0.679164	-0.614909	0.233421
E9PLK3	0.373008	0.428037	0.262461	0.589678	0.0995472	0.866641	0.13794	0.794166	0.633317	0.112374	0.192924	0.709182	-0.0362254	0.946657	-0.154835	0.743924	0.274222	0.499634	0.30347	0.582564	0.237235	0.727925	0.0802326	0.882288	0.0139129	0.929477	0.436383	0.208893	-0.268079	0.538684	0.00616982	0.98437	0.478181	0.114257
E9PLL6	0.0461287	0.879933	0.679336	0.176415	0.740947	0.213377	0.302913	0.572047	1.36107	0.00160817	0.569664	0.28167	0.608307	0.262938	-0.0161132	0.969163	1.35314	0.0018446	-0.0635435	0.93253	-0.0865108	0.910457	-0.272898	0.672193	0.0381998	0.916745	0.613682	0.243206	0.354516	0.566573	-0.477403	0.42656	0.314923	0.532878
E9PPJ0	0.255954	0.189955	1.7773	0.00175296	1.70157	0.002127	1.15336	0.0230692	1.86159	0.000150031	1.16212	0.000224288	1.49096	0.000364202	0.753484	0.0414451	1.44228	0.000198406	-0.359234	0.453636	0.0453397	0.932288	-0.143923	0.799739	-0.163355	0.705654	0.658727	0.0669696	0.898867	0.013719	0.493723	0.141693	0.214195	0.435177
E9PQ57	NA	NA	NA	NA	NA	NA	NA	NA	NA	NA	NA	NA	NA	NA	NA	NA	NA	NA	NA	NA	NA	NA	NA	NA	NA	NA	0.00843534	0.990404	-0.071396	0.928803	0.544189	0.442921	-0.225369	0.756721
E9PQW4	0.0986549	0.792157	NA	NA	0.0888596	0.843418	0.721788	0.29471	0.339918	0.528554	0.37483	0.567851	0.071858	0.905172	-0.802341	0.253258	0.655439	0.284082	NA	NA	0.0816534	0.908485	-1.42547	0.172292	0.414175	0.592136	0.330778	0.564997	0.331049	0.557877	0.311944	0.713768	-0.19591	0.727075
E9PRZ9	0.638177	0.0782434	0.291226	0.347222	-0.220164	0.497167	-0.275623	0.522142	0.663288	0.179094	-0.731993	0.0375831	-0.714674	0.195749	-0.425469	0.341159	-0.138497	0.819737	-0.385042	0.090513	0.143667	0.792066	0.488331	0.36835	-0.163609	0.828423	-0.524388	0.216233	-1.01085	0.0214789	-0.628186	0.172499	-0.63515	0.141988
E9PS63	0.163841	0.691567	0.400641	0.477008	0.606108	0.131227	0.23502	0.551791	0.216669	0.651369	-0.0449594	0.919395	0.113196	0.764391	0.998831	0.090651	0.731765	0.116851	-0.281759	0.642213	-0.329071	0.296768	0.927652	0.11604	0.678937	0.210637	-0.583115	0.394632	-0.0514175	0.94962	0.00769234	0.992482	-0.160313	0.863437
E9PSI1	0.540218	0.115966	-0.0978551	0.781292	0.593042	0.173113	0.0825895	0.725669	0.47074	0.271213	-0.142368	0.703614	0.326667	0.47775	-0.133483	0.750904	-0.211242	0.585152	0.495705	0.254751	0.273843	0.620949	0.324146	0.370007	-0.141764	0.775096	0.455862	0.361229	0.502546	0.314737	0.00751476	0.985139	0.331152	0.49854
F2Z2Y4	-0.189348	0.596993	-1.15571	0.00385302	-0.726208	0.0234969	-0.61173	0.0622422	-1.09147	0.0033042	-0.786481	0.0792374	-0.923027	0.0849499	-0.355207	0.496827	-0.857081	0.0959793	0.179879	0.651713	-0.386167	0.410296	0.0671748	0.892647	0.0450438	0.916445	-0.660988	0.223649	-0.31434	0.485962	-0.330487	0.485474	-0.00741589	0.986902
F5GWI4	-0.207462	0.740729	-0.492251	0.395902	-0.684324	0.501369	-1.91349	0.0407956	-1.86589	0.188303	0.543023	0.28037	-0.150573	0.818181	-1.01281	0.205713	NA	NA	0.827812	0.0718942	0.326289	0.747353	0.693218	0.39118	NA	NA	NA	NA	NA	NA	NA	NA	NA	NA
F5GXS0	-0.357653	0.378608	-0.171928	0.678231	-0.202359	0.52409	-0.65472	0.0455763	-0.952302	0.0401918	0.255135	0.636514	-0.238852	0.537374	-0.444129	0.315114	-1.3141	0.0200819	0.0694102	0.911638	-0.394146	0.151779	-0.147061	0.646261	-0.71945	0.18406	-0.330534	0.732617	-1.10262	0.307946	0.499951	0.632683	0.611019	0.628021
F5GXX5	0.222522	0.380597	-0.280724	0.394031	0.375595	0.368365	0.175223	0.499984	0.199887	0.473779	-0.213019	0.554588	-0.103777	0.774303	0.0522977	0.853836	-0.194	0.542765	0.290227	0.546743	-0.256851	0.621333	0.0995966	0.735483	-0.171366	0.626263	0.293762	0.458648	0.47794	0.183946	0.398685	0.372834	-0.0322572	0.927341
F5GYQ1	-0.19829	0.471566	-0.284568	0.490715	-0.892319	0.0533035	-0.220848	0.651799	-0.541936	0.11622	-0.183281	0.708101	-0.705428	0.0933245	-0.245193	0.567938	-0.567086	0.180115	-0.097003	0.88892	-0.0113986	0.983129	-0.222636	0.723543	-0.22344	0.636308	-0.207129	0.635122	-0.516034	0.203156	0.294349	0.419384	0.287987	0.419901
F5GZ78	-0.487383	0.458638	NA	NA	-0.141036	0.846239	0.0793431	0.887629	-1.13031	0.216268	-0.472905	0.717722	0.201326	0.866983	0.358304	0.635639	-0.548909	0.712706	NA	NA	-0.145021	0.909205	-0.208423	0.749086	0.0940207	0.95366	NA	NA	NA	NA	NA	NA	NA	NA
F5GZG1	-0.463969	0.219019	-1.04402	0.128933	-1.20853	0.0657821	-0.621944	0.223514	0.455834	0.292406	-0.293497	0.358431	-0.866516	0.130221	-0.257482	0.618485	0.702757	0.0785742	0.286559	0.645289	-0.12196	0.874666	-0.0995068	0.877397	-0.217045	0.621241	-1.10824	0.0194899	-0.722549	0.133169	-0.426342	0.329088	0.333102	0.453624
F5GZS6	0.0795276	0.803393	-0.682494	0.0375452	-0.351979	0.182605	-0.629723	0.0212732	-0.877903	0.00394115	-0.540772	0.173997	-0.546236	0.242482	-0.553283	0.189716	-0.647679	0.127972	0.221249	0.56545	-0.114729	0.784949	0.155967	0.654232	0.309752	0.349468	-0.681246	0.210392	-0.638777	0.0779442	-0.0424871	0.925739	-0.112486	0.75134
F5GZZ9	NA	NA	NA	NA	NA	NA	NA	NA	NA	NA	NA	NA	NA	NA	NA	NA	NA	NA	NA	NA	NA	NA	NA	NA	NA	NA	0.347328	0.660345	0.390915	0.604972	0.120912	0.882901	0.502592	0.48707
F5H053	-0.259009	0.741657	1.8642	0.0131992	0.272341	0.700737	1.5764	0.0590745	-0.223385	0.755798	1.98001	0.0523433	1.98581	0.0515852	0.413403	0.653858	-0.626393	0.557729	-0.143199	0.853881	1.45446	0.112121	-1.42201	0.139955	-0.662017	0.515393	NA	NA	NA	NA	NA	NA	NA	NA
F5H077	NA	NA	NA	NA	NA	NA	NA	NA	NA	NA	NA	NA	NA	NA	NA	NA	NA	NA	NA	NA	NA	NA	NA	NA	NA	NA	NA	NA	NA	NA	NA	NA	NA	NA
F5H157	0.039129	0.870085	-0.124207	0.650456	-0.0745543	0.769551	-0.188181	0.446501	0.136056	0.612691	-0.285818	0.312718	-0.122517	0.625699	0.0758596	0.786371	0.188572	0.568088	-0.122482	0.707109	-0.00883386	0.973418	0.303169	0.305793	0.0916451	0.802195	0.483808	0.166637	0.489108	0.262036	0.804309	0.058314	0.33269	0.377924
F5H345	NA	NA	NA	NA	NA	NA	NA	NA	NA	NA	NA	NA	NA	NA	NA	NA	NA	NA	NA	NA	NA	NA	NA	NA	NA	NA	NA	NA	NA	NA	NA	NA	NA	NA
F5H365	0.455838	0.309783	-0.317212	0.664392	-0.861632	0.048018	-0.313438	0.558507	-0.476819	0.502581	-0.629292	0.286755	-1.0521	0.0546822	-0.825435	0.226281	-0.484293	0.601937	0.143759	0.872645	0.265373	0.50293	-0.0561586	0.938528	0.448364	0.707074	0.20287	0.754265	0.278619	0.646797	0.600803	0.340165	-0.0557621	0.92232
F5H442	NA	NA	NA	NA	NA	NA	NA	NA	NA	NA	NA	NA	NA	NA	NA	NA	NA	NA	NA	NA	NA	NA	NA	NA	NA	NA	NA	NA	NA	NA	NA	NA	NA	NA
F5H5P4	0.308693	0.277046	0.601409	0.0959369	-0.256083	0.233125	0.235312	0.510992	0.201555	0.4962	0.1939	0.657329	-0.331275	0.300038	-0.316784	0.402546	-0.262543	0.439108	-0.0988162	0.866941	0.233502	0.337945	-0.243403	0.597982	-0.155405	0.663039	-0.449409	0.05996	-0.659277	0.0105536	-0.165892	0.397812	-0.253125	0.129011
F5H5V4	-0.231071	0.665735	NA	NA	-0.1269	0.510473	0.0557	0.80541	-0.416057	0.145544	0.891969	0.235678	0.314537	0.690773	0.678531	0.327395	-0.110115	0.865224	NA	NA	0.210365	0.729957	0.39176	0.295914	0.0748707	0.831056	0.719732	0.217212	0.930844	0.130605	0.92854	0.0650143	-0.224558	0.498074
F5H6B2	NA	NA	NA	NA	NA	NA	NA	NA	NA	NA	NA	NA	NA	NA	NA	NA	NA	NA	NA	NA	NA	NA	NA	NA	NA	NA	NA	NA	NA	NA	NA	NA	NA	NA
F5H6I7	0.623225	0.0273692	0.416344	0.0639634	-0.110952	0.733862	-0.104223	0.719933	0.508702	0.0280065	-0.131329	0.665128	-0.322136	0.267615	-0.776996	0.0569615	-0.141257	0.631876	0.0755522	0.786894	0.412041	0.268716	-0.0495485	0.905904	-0.0267339	0.907678	0.308941	0.397798	0.216195	0.514333	-0.13789	0.765331	0.224752	0.475365
F5H6N2	NA	NA	NA	NA	NA	NA	NA	NA	NA	NA	NA	NA	NA	NA	NA	NA	NA	NA	NA	NA	NA	NA	NA	NA	NA	NA	NA	NA	NA	NA	NA	NA	NA	NA
F6RFD5	0.163483	0.812863	NA	NA	-0.229794	0.771496	0.740211	0.418615	0.761825	0.300515	0.742078	0.414785	0.765672	0.376729	0.445043	0.516634	0.240933	0.739499	NA	NA	1.15895	0.257993	-0.131685	0.885507	-0.357409	0.626675	1.57527	0.0778275	1.19622	0.110255	1.14117	0.186472	1.20465	0.0614702
F6SFZ6	-0.43187	0.594809	NA	NA	-0.211814	0.760405	-0.0663131	0.931043	-0.23049	0.758401	0.736756	0.439679	0.92938	0.248433	0.292243	0.716848	0.211157	0.826314	NA	NA	0.709324	0.222348	-0.073314	0.918437	0.00977729	0.990703	0.541274	0.234911	0.265089	0.41515	0.100203	0.814967	0.0898949	0.846777
F6T1Q0	0.435035	0.5186	-0.0604702	0.915434	-0.707144	0.313631	0.218328	0.681106	0.402857	0.565458	0.0492501	0.935231	-0.954747	0.394549	-0.916562	0.315873	NA	NA	0.544756	0.320952	0.187433	0.860584	-0.699855	0.380529	NA	NA	0.0842668	0.904406	0.430037	0.559067	-0.0609651	0.924187	-0.0817402	0.907763
F6TLX2	-0.453698	0.170799	-0.989092	0.0477394	-1.27001	0.0431536	-0.599453	0.0183394	-1.12633	0.00235441	-0.406145	0.362771	-0.872572	0.0787052	-0.627772	0.137277	-0.614397	0.130067	0.129249	0.832309	-0.0562633	0.936233	-0.482018	0.161374	0.0582312	0.869079	-0.578508	0.474753	-0.675475	0.331042	0.19067	0.793682	-0.493594	0.462062
F6U1T9	NA	NA	NA	NA	NA	NA	NA	NA	NA	NA	NA	NA	NA	NA	NA	NA	NA	NA	NA	NA	NA	NA	NA	NA	NA	NA	-0.494198	0.659905	-0.740969	0.483408	0.675304	0.602167	0.663909	0.455182
F6VDE0	-0.457112	0.341204	NA	NA	-0.311044	0.459186	-0.513014	0.206151	-1.01471	0.0247438	-0.393998	0.433775	-0.100741	0.831405	0.407624	0.438523	0.259588	0.578817	NA	NA	-0.246809	0.501881	0.463526	0.25576	0.817186	0.0083535	0.360147	0.622031	0.51243	0.491186	0.367008	0.608885	0.340677	0.613513
F8VQX6	0.0857324	0.831766	0.0943735	0.917252	-0.996986	0.194888	0.19909	0.768468	0.496217	0.479116	-0.226853	0.661662	-0.826935	0.258763	-0.831375	0.138955	0.408133	0.551066	-0.235494	0.815761	0.255784	0.791697	-0.944733	0.247228	-0.00235081	0.998097	NA	NA	NA	NA	NA	NA	NA	NA
F8VUA2	0.495498	0.296568	NA	NA	1.05773	0.11074	1.95063	0.0161702	1.32306	0.0329446	1.91504	0.00584925	0.954631	0.11476	0.0973893	0.884603	NA	NA	NA	NA	0.392403	0.565683	-1.35775	0.145584	NA	NA	NA	NA	NA	NA	NA	NA	NA	NA
F8VV59	0.807499	0.605309	0.050972	0.970415	0.342981	0.816643	-0.0395653	0.975367	0.863302	0.512772	-0.556706	0.729612	-1.01633	0.558362	-0.813365	0.679923	NA	NA	0.199821	0.890145	-0.551811	0.738684	0.0336991	0.984693	NA	NA	-1.00723	0.310149	-1.08016	0.224585	-2.02726	0.0363407	-1.46578	0.103609
F8VWK8	0.106344	0.742649	0.311515	0.398176	1.44129	0.0106085	0.819648	0.117524	0.33125	0.268889	0.240838	0.580751	1.10041	0.100845	0.430721	0.405025	0.0478976	0.914154	0.0356665	0.945914	-0.234531	0.761985	-0.282582	0.67524	-0.177008	0.676749	0.624931	0.212685	1.34677	0.0106294	0.364954	0.463564	-0.349368	0.389845
F8VXU5	-0.198793	0.596472	-0.791796	0.0935144	-0.562319	0.219483	-0.554378	0.236463	-0.924052	0.0735829	-0.314272	0.298051	-0.233167	0.364102	-0.329099	0.300587	-0.736142	0.0391872	0.27873	0.334679	0.130359	0.696955	0.026485	0.947503	-0.0108837	0.981212	-0.160086	0.690383	-0.111836	0.808522	0.303954	0.511159	-0.249208	0.559429
F8VZS0	-0.56829	0.47756	NA	NA	-1.50192	0.0855063	-0.861352	0.370239	-2.24841	0.0266741	-0.950501	0.476184	-0.675428	0.535912	0.76044	0.374461	-1.63153	0.108314	NA	NA	0.258203	0.800932	1.0535	0.326773	0.0485843	0.952664	NA	NA	NA	NA	NA	NA	NA	NA
F8VZX2	NA	NA	NA	NA	NA	NA	NA	NA	NA	NA	NA	NA	NA	NA	NA	NA	NA	NA	NA	NA	NA	NA	NA	NA	NA	NA	NA	NA	NA	NA	NA	NA	NA	NA
F8W031	0.183724	0.681543	0.177149	0.786455	-0.290735	0.578398	0.159524	0.81719	-0.425374	0.495593	-0.070979	0.863599	-0.351559	0.415906	-0.256063	0.590431	-0.759382	0.151051	-0.0644033	0.915711	0.1229	0.807121	-0.231863	0.757412	-0.150284	0.835133	-0.437626	0.39361	-0.747989	0.121155	0.202606	0.705458	-0.462922	0.394815
F8W038	0.0581351	0.873335	-0.445883	0.272751	0.180467	0.577464	0.116475	0.766259	0.499443	0.174084	-0.0658454	0.871727	-0.369994	0.310645	0.120329	0.792051	0.238119	0.530947	0.438173	0.342904	-0.492325	0.116803	0.0619895	0.899656	-0.203189	0.560373	0.437551	0.164065	0.504794	0.0744692	0.158708	0.578975	0.174268	0.528238
F8W156	-0.386962	0.0381297	-1.81746	0.00285542	-1.62789	0.000430817	-1.30941	0.00351369	-0.688644	0.0204183	-1.18488	0.0051257	-1.53212	0.000485526	-1.17764	0.0110952	-0.316638	0.509963	0.24561	0.705575	-0.291188	0.53539	-0.255198	0.643919	-0.0149553	0.978872	-0.524692	0.3183	-1.19981	0.0138936	-0.687068	0.175569	0.504754	0.243448
F8W6G6	-0.195746	0.623952	0.509497	0.513611	0.568113	0.326027	0.854116	0.100403	-0.518999	0.253475	0.930048	0.0549797	0.612989	0.233144	0.654438	0.249895	-0.130812	0.788028	0.224805	0.79305	-0.15087	0.822735	-0.395424	0.544276	0.192441	0.72204	-0.151531	0.848085	0.605309	0.528141	0.828249	0.419575	-0.06302	0.933447
F8W6I7	-0.0680245	0.72004	-0.734189	0.00837449	-0.093576	0.735272	-0.719093	0.0103781	-0.67026	0.00227796	-0.490359	0.0916731	0.032585	0.893049	-0.600335	0.0316759	-0.715712	0.0137685	0.175806	0.613777	0.0581365	0.860914	0.0507331	0.866716	-0.113476	0.628664	-0.069171	0.887611	0.512941	0.266643	-0.176099	0.640202	-0.398204	0.29697
F8W7C6	0.486037	0.322183	1.12143	0.0326114	1.48373	0.0296895	0.856584	0.0379405	1.19464	0.0182846	1.03941	0.101216	1.37722	0.030517	0.759486	0.260304	1.00966	0.0751956	0.40401	0.528542	0.379522	0.593269	0.38894	0.514493	0.30106	0.515481	0.817135	0.0825657	0.954946	0.0876885	0.577079	0.254913	0.495596	0.28342
F8W7E0	0.120001	0.784879	1.89362	0.0145685	1.89772	0.00475346	0.528639	0.284014	1.76721	0.0121387	1.00275	0.130625	2.44696	0.00304706	1.29864	0.0665671	1.49937	0.0557873	-0.770869	0.403398	0.669242	0.400537	0.890004	0.229788	-0.147839	0.868909	0.150415	0.887185	1.23414	0.258901	-0.562028	0.582251	-0.482254	0.618165
F8W809	-0.205865	0.416995	-1.19146	0.00117885	-0.286429	0.428056	-0.713248	0.0011031	-1.30523	0.00102109	-0.516469	0.162214	-0.627233	0.07015	-0.325642	0.219662	-1.29264	0.00426332	0.469127	0.283658	-0.546668	0.221088	0.181742	0.244825	-0.193279	0.650565	0.0909897	0.832302	0.145369	0.705688	0.720344	0.121959	-0.0334223	0.941804
F8W8I6	-0.549746	0.367163	-1.01076	0.0161908	-0.596486	0.128509	-0.462011	0.0886273	-0.865763	0.0430986	-0.0092219	0.988462	0.327039	0.629693	-0.702741	0.329768	0.0536502	0.945466	0.451793	0.20359	0.373779	0.410501	-0.790476	0.0711236	0.369667	0.526061	0.0221844	0.967935	0.230308	0.689325	0.0557983	0.916516	0.0227169	0.971863
F8W9X7	0.362408	0.787793	-0.0556806	0.951648	-0.225073	0.810155	0.555706	0.561826	0.786908	0.482728	-0.255483	0.816606	-0.373101	0.780663	-0.64995	0.560463	NA	NA	0.162606	0.748124	0.21438	0.817051	-0.843248	0.159359	NA	NA	-0.947212	0.122249	-1.13963	0.0365516	-0.75593	0.13747	0.0559434	0.923422
F8WAN9	0.0988139	0.726685	0.882309	0.194048	0.889025	0.124654	0.896212	0.0693145	0.521459	0.249651	0.647559	0.182753	0.870452	0.136676	0.186753	0.637372	0.809361	0.0643959	-0.135937	0.873944	0.0802408	0.918191	-0.610645	0.294012	0.386716	0.509006	0.940452	0.0168382	1.17689	0.0150099	0.945743	0.0395901	0.325378	0.094949
F8WES2	-0.455286	0.65742	NA	NA	1.74466	0.181491	1.89365	0.201325	0.517772	0.582691	3.15816	0.013049	3.63202	0.00695088	1.77924	0.144187	1.1051	0.271208	NA	NA	1.43207	0.184699	-0.569703	0.685838	0.132045	0.868416	0.0610844	0.952188	1.15365	0.385809	0.875713	0.504143	1.09374	0.275332
F8WF33	-0.355288	0.37936	0.458034	0.201117	0.0756033	0.866116	0.355137	0.454506	-0.184635	0.610205	-0.262773	0.707816	-0.22461	0.706056	0.641891	0.236033	-0.255912	0.640107	-1.0761	0.223126	-0.655501	0.332335	-0.0685344	0.909695	-0.426565	0.419998	-0.571564	0.141805	-0.771218	0.0943492	0.210471	0.696715	-0.142669	0.731164
F8WJN3	0.0117522	0.968581	-0.528296	0.362788	0.223381	0.537987	-0.455302	0.185953	-0.167438	0.745469	-0.344789	0.346117	-0.221397	0.657478	-0.377298	0.166219	-0.241994	0.595776	0.195259	0.768847	-0.433026	0.458102	0.0897565	0.749965	-0.062804	0.929448	-0.36591	0.334322	-0.217793	0.434666	0.55437	0.325115	0.13251	0.750862
G0XQ39	0.0134907	0.977968	0.967867	0.308341	1.50825	0.0852454	2.43869	0.0536053	1.08765	0.225837	2.3384	0.0332259	2.28685	0.0440642	1.4491	0.176233	0.898207	0.344066	1.38403	0.342752	0.792095	0.524904	-0.976095	0.510846	-0.175955	0.891736	0.875052	0.342713	0.239637	0.751981	1.24539	0.270787	0.647486	0.485482
G3V0I5	-0.319391	0.161451	-0.762756	0.00330275	-0.452091	0.0627476	-0.487867	0.00620677	-0.849856	0.00536673	-0.45915	0.0811518	-0.55734	0.0500913	-0.268893	0.304343	-0.518874	0.0566302	-0.0157845	0.945404	-0.424639	0.135488	-0.100416	0.600148	0.0115921	0.967811	0.0451562	0.89887	-0.0441909	0.882049	0.363113	0.368679	0.0360442	0.918196
G3V180	-0.120692	0.471889	-0.634251	0.000545788	-0.330161	0.136725	-0.413419	0.0214179	-0.658217	0.00153011	-0.59724	0.0088061	-0.314341	0.132631	-0.3571	0.1514	-0.755287	0.00807093	-0.0836813	0.61268	-0.104872	0.671213	-0.0643731	0.788901	-0.217763	0.369294	-0.26985	0.389719	0.296476	0.428506	0.0808801	0.81991	-0.145907	0.628218
G3V1R5	-0.197741	0.730025	0.158854	0.734663	-0.331666	0.413921	0.268152	0.494011	-0.509657	0.307025	0.166336	0.802977	0.0737731	0.899561	0.096659	0.866525	-0.395613	0.567782	-0.190258	0.754232	0.207698	0.575179	-0.369234	0.282001	-0.083697	0.88642	0.133634	0.819745	-0.134772	0.834935	0.387211	0.550715	0.479693	0.455585
G3V1U3	-0.248262	0.613588	-0.554187	0.50788	-0.45584	0.58053	0.0610512	0.878338	-1.37182	0.089594	0.223587	0.658359	-0.906552	0.158645	-0.0744304	0.887256	-1.24156	0.0730634	0.529512	0.534132	-0.698973	0.45074	-0.383744	0.414941	-0.118009	0.891244	0.14453	0.853188	-0.101095	0.895591	0.199742	0.823519	0.116499	0.889761
G3V203	-0.260236	0.53728	0.498674	0.286741	0.0167097	0.973119	-0.106612	0.797228	0.206859	0.668717	0.83479	0.0691711	0.596766	0.272851	-0.033928	0.916842	1.16414	0.0318165	0.0758793	0.863345	0.31982	0.605624	-0.187552	0.518954	0.697048	0.229475	0.0663494	0.852583	-0.422623	0.474278	-0.208669	0.519373	0.800613	0.0411013
G3V220	0.78283	0.0972496	1.16017	0.177448	0.610996	0.0623264	0.958199	0.133344	0.600981	0.0793744	0.276304	0.693355	0.16466	0.818901	-0.0241516	0.969444	-0.216562	0.729888	-0.101031	0.928725	0.336495	0.615591	-0.19952	0.801765	-0.0347128	0.946986	0.0536836	0.921526	-0.0564946	0.922459	0.403633	0.435009	-0.658269	0.143278
G3V325	0.0495628	0.920814	-0.784211	0.28763	-0.453833	0.306522	-0.392592	0.428862	-0.10401	0.799856	-0.648985	0.333445	-0.606355	0.259844	-1.58765	0.0231673	-0.148386	0.765612	0.184789	0.842915	-0.102959	0.816656	-1.14549	0.0878376	0.00518777	0.98746	0.0231475	0.948111	-0.220153	0.381347	-0.248864	0.55634	0.586069	0.0125512
G3V3E8	0.726411	0.0526851	1.52216	0.0190021	1.55629	0.027014	1.41797	0.0261916	2.03356	0.00109111	0.372501	0.543803	1.09755	0.0509983	0.785634	0.130435	1.618	0.00606389	-0.423244	0.636898	0.267677	0.73233	0.0940709	0.894174	0.310846	0.623955	0.711917	0.113022	0.188024	0.645823	0.282153	0.442275	0.824411	0.0522798
G3V3H3	0.339148	0.174863	0.383124	0.108476	0.105802	0.511834	0.538173	0.0250327	0.653695	0.0158772	0.129532	0.666692	-0.135413	0.63362	0.291489	0.382502	0.154746	0.650743	0.0855573	0.785925	0.0979335	0.642302	0.0924642	0.770627	-0.159801	0.644896	0.076946	0.767732	-0.239991	0.428509	0.00874981	0.971502	-0.230333	0.447695
G3V4P8	0.51643	0.243636	-0.978618	0.175588	-0.605541	0.349188	-0.192077	0.740183	-0.643805	0.320079	-0.876224	0.130827	-1.56658	0.0244967	-0.801732	0.0637451	-1.59417	0.0150799	0.618824	0.446921	-0.444608	0.57368	-0.093226	0.864374	-0.433936	0.571395	-0.392089	0.560277	-0.423224	0.622412	0.0871524	0.912299	-0.492097	0.487759
G3V4X8	NA	NA	NA	NA	NA	NA	NA	NA	NA	NA	NA	NA	NA	NA	NA	NA	NA	NA	NA	NA	NA	NA	NA	NA	NA	NA	0.300554	0.496487	0.394166	0.520751	0.504741	0.433842	-0.319154	0.580668
G3V533	0.523912	0.290761	0.598154	0.21972	0.0603218	0.856522	-0.0243114	0.923961	0.67001	0.23407	-0.440493	0.441183	-0.00629887	0.991659	0.128748	0.848217	0.482919	0.527821	-0.514735	0.367219	0.457291	0.339512	0.676971	0.1975	0.336822	0.681719	0.103808	0.774825	0.184599	0.589431	0.173254	0.525617	-0.296288	0.5009
G3V5T0	0.774306	0.199485	NA	NA	0.693435	0.361126	0.515868	0.379933	-0.474485	0.613371	1.03108	0.0795493	1.04375	0.247651	-0.627721	0.468527	NA	NA	NA	NA	1.12463	0.297682	-0.369283	0.666864	NA	NA	NA	NA	NA	NA	NA	NA	NA	NA
G3V5Z3	0.237962	0.642171	NA	NA	1.09216	0.0501286	0.0540468	0.872099	-0.322949	0.388192	-0.0711017	0.898723	0.508944	0.442164	0.544954	0.380052	NA	NA	NA	NA	-0.345254	0.552182	0.728868	0.1028	NA	NA	0.345691	0.127648	0.154342	0.742664	0.163927	0.667306	0.143388	0.670965
G5EA09	-0.201417	0.364246	-0.12963	0.759546	-0.705137	0.110972	-0.753699	0.0577201	-0.598706	0.0363155	0.191485	0.630126	-0.273587	0.591241	-0.67417	0.174935	-0.195636	0.544743	0.119698	0.850535	0.230132	0.730514	-0.121889	0.839109	0.201653	0.588274	-0.438061	0.238469	-0.831322	0.0187577	-0.189998	0.486114	-0.226571	0.404891
G8JLA2	0.0533169	0.787918	-0.705483	0.0806973	-1.1288	0.182106	-1.37995	0.0178195	-1.43808	0.0160773	-1.4692	0.00795832	-1.73399	0.000596081	-0.945197	0.0390163	-1.66988	0.00531152	-0.710401	0.322178	-0.551872	0.562555	0.488074	0.474647	-0.178477	0.818506	-1.67393	0.0369404	-1.59919	0.0368557	-0.403339	0.613612	-1.34394	0.0979334
H0Y2Y8	0.487292	0.104256	1.09418	0.0367631	1.06831	0.00630426	0.848018	0.10093	0.688332	0.0568325	0.68004	0.0291935	0.740705	0.0368823	-0.00377904	0.99249	-0.0052931	0.984137	0.0731489	0.876013	0.159684	0.663746	-0.364505	0.546277	-0.206333	0.530733	-0.400395	0.357373	-0.293805	0.53821	0.2313	0.685249	-0.62929	0.116104
H0Y368	0.192135	0.831486	1.04063	0.180294	-1.59358	0.0519433	-1.14881	0.249215	0.109199	0.861484	0.0836528	0.90638	-0.84646	0.421841	-0.116043	0.880755	NA	NA	-0.764839	0.112609	0.939255	0.2623	1.2249	0.170422	NA	NA	NA	NA	NA	NA	NA	NA	NA	NA
H0Y390	-0.450577	0.715002	NA	NA	-0.541492	0.572694	-1.0236	0.348406	-2.24519	0.0618994	-0.580535	0.593225	-1.18624	0.368201	-0.993518	0.525993	-0.742525	0.497687	NA	NA	-1.09532	0.223882	-0.420493	0.749324	1.05208	0.130116	-0.326303	0.747201	-0.258482	0.810111	0.335058	0.730504	-0.142885	0.904608
H0Y3M3	NA	NA	NA	NA	NA	NA	NA	NA	NA	NA	NA	NA	NA	NA	NA	NA	NA	NA	NA	NA	NA	NA	NA	NA	NA	NA	NA	NA	NA	NA	NA	NA	NA	NA
H0Y3P2	0.690421	0.0512395	1.54059	0.000394472	1.59228	0.0128428	1.10822	0.0188051	2.10358	1.13828e-05	0.977832	0.0691906	0.942869	0.151389	0.321501	0.494843	1.22745	0.0121653	0.127659	0.824046	0.0410121	0.96019	-0.0963001	0.862878	-0.185716	0.61964	0.201127	0.741245	0.371851	0.479696	-0.571726	0.31713	0.150093	0.779962
H0Y449	0.178215	0.138227	1.20678	0.00259139	0.990199	0.0348507	1.00924	0.0076217	0.929516	0.0021756	0.694934	0.00162104	1.24632	0.0032043	1.50792	0.0069164	0.58637	0.00374873	-0.333627	0.376012	0.434332	0.456059	0.6769	0.273602	-0.164931	0.588785	0.0488795	0.920172	0.244992	0.59994	-0.16597	0.698247	-0.321884	0.433053
H0Y488	NA	NA	NA	NA	NA	NA	NA	NA	NA	NA	NA	NA	NA	NA	NA	NA	NA	NA	NA	NA	NA	NA	NA	NA	NA	NA	0.430141	0.59715	0.937767	0.335943	-0.162184	0.842461	0.193572	0.809841
H0Y4R1	0.543645	0.199987	-0.0583903	0.868286	0.274315	0.577279	-0.207819	0.564413	-0.439247	0.228989	-0.498242	0.260168	-0.302336	0.471389	-0.790525	0.0832555	-1.05426	0.0854293	0.103793	0.766656	-0.0330066	0.947602	-0.0390612	0.913865	-0.071371	0.891739	0.259667	0.302738	0.133897	0.627839	0.382732	0.261333	0.00177314	0.994358
H0Y4T6	0.414472	0.254115	0.936057	0.0704793	2.57539	0.00490036	1.32696	0.051792	2.59456	0.000543564	1.09173	0.167198	1.92498	0.0142074	1.11906	0.158318	1.85251	0.0125732	0.570145	0.583328	-0.235938	0.817297	0.20657	0.833678	-0.327583	0.695968	0.85364	0.274206	1.01753	0.148742	0.101719	0.867208	0.234175	0.682729
H0Y4X3	0.324101	0.44737	-1.00893	0.0614923	-0.920325	0.210447	-0.402673	0.541852	-0.512588	0.337325	-0.706999	0.330274	-1.40269	0.0883919	-0.953901	0.138691	-0.889649	0.121819	0.626033	0.500083	-0.158262	0.877147	-0.227127	0.786951	-0.0529598	0.936343	-0.512525	0.39206	-0.823463	0.0821697	0.0135863	0.973556	-0.170899	0.608931
H0Y547	NA	NA	NA	NA	NA	NA	NA	NA	NA	NA	NA	NA	NA	NA	NA	NA	NA	NA	NA	NA	NA	NA	NA	NA	NA	NA	0.469372	0.256178	0.261173	0.579852	-0.0263546	0.964886	0.342325	0.398535
H0Y8B3	NA	NA	NA	NA	NA	NA	NA	NA	NA	NA	NA	NA	NA	NA	NA	NA	NA	NA	NA	NA	NA	NA	NA	NA	NA	NA	0.764454	0.036911	1.03104	0.029839	-0.0650486	0.888161	0.0121291	0.972143
H0Y8C6	0.101805	0.849375	0.620444	0.137779	1.14766	0.0563258	0.252185	0.691081	0.458024	0.385606	0.16795	0.761475	0.382192	0.565684	0.624214	0.322337	0.0674976	0.929736	-0.350689	0.334033	-0.663665	0.33103	0.473834	0.513599	-0.288721	0.69956	-0.101297	0.810887	-0.244398	0.519758	0.355245	0.306396	-0.546117	0.100796
H0Y9L5	NA	NA	NA	NA	NA	NA	NA	NA	NA	NA	NA	NA	NA	NA	NA	NA	NA	NA	NA	NA	NA	NA	NA	NA	NA	NA	NA	NA	NA	NA	NA	NA	NA	NA
H0YA96	0.225134	0.680977	-0.131928	0.868248	1.39007	0.0848507	0.927803	0.234959	1.79656	0.00513094	0.061875	0.942998	0.635004	0.442619	0.398869	0.548805	1.1498	0.0652201	0.418937	0.733568	-0.529935	0.60622	-0.3038	0.731075	-0.42162	0.432465	0.416994	0.596239	0.591921	0.456578	-0.950391	0.181745	0.492876	0.376959
H0YBL1	-0.352399	0.593875	-0.585358	0.399053	-0.307666	0.537288	-0.604561	0.295285	-1.11756	0.0938411	-0.0949107	0.890737	-0.477903	0.460225	0.136684	0.850205	-0.590654	0.439377	0.138048	0.843797	-0.522636	0.219481	0.388846	0.53764	0.174507	0.804552	-0.248819	0.639106	-0.105773	0.836824	1.03345	0.0671337	0.130682	0.781296
H0YBT8	NA	NA	NA	NA	NA	NA	NA	NA	NA	NA	NA	NA	NA	NA	NA	NA	NA	NA	NA	NA	NA	NA	NA	NA	NA	NA	-0.653581	0.0756782	-0.573757	0.202989	-0.907142	0.0270163	-0.593468	0.210004
H0YBZ2	-0.150546	0.634032	0.398619	0.288585	0.54066	0.141587	0.78407	0.0329114	1.33111	0.00333758	0.171347	0.641006	-0.0147184	0.970321	0.405926	0.334196	0.546766	0.24201	-0.377817	0.396248	-0.705924	0.12921	-0.52869	0.242134	-0.934886	0.0953372	0.241959	0.53465	0.40832	0.3242	0.419961	0.315657	0.582742	0.19438
H0YCG2	0.273672	0.554421	0.987441	0.178945	0.543069	0.146016	1.02267	0.0806302	0.853395	0.113017	1.07563	0.0498009	0.960127	0.169131	0.0988446	0.832575	0.919713	0.118694	0.361856	0.6279	0.69073	0.275877	-0.650155	0.257492	0.33999	0.571769	0.244096	0.448621	0.582266	0.12069	0.485446	0.355501	0.657199	0.209865
H0YD13	-0.0628996	0.890798	-0.0206608	0.9665	0.544975	0.211644	0.219613	0.597482	-0.251812	0.515842	0.464777	0.297347	0.560337	0.222233	0.54403	0.284531	0.293284	0.520296	0.422538	0.331677	-0.047538	0.901623	0.261517	0.560497	0.482196	0.141845	-0.385446	0.181978	-0.574149	0.137544	-0.0333901	0.911058	-0.0453268	0.917483
H0YDD4	-0.198661	0.671655	0.03734	0.94273	-0.427763	0.319954	-0.0264635	0.955816	-0.257102	0.567649	0.270272	0.593832	-0.428847	0.344858	-0.520605	0.295402	-0.199441	0.75633	0.0342715	0.951299	-0.199745	0.592783	-0.692802	0.180483	-0.141	0.824777	0.394916	0.632253	-0.003926	0.996416	0.963528	0.201392	0.402895	0.618749
H0YDU8	0.259477	0.366258	-0.589729	0.123264	-0.703476	0.0188811	-0.523352	0.198758	-0.119666	0.599181	-0.29616	0.463621	-0.775376	0.0219599	-0.774236	0.0847299	-0.465298	0.155342	0.553046	0.307989	0.187577	0.496976	0.00859252	0.986997	-0.0861547	0.706313	-0.20628	0.632498	-0.368394	0.392126	0.36128	0.436484	0.482651	0.139367
H0YF21	-0.257383	0.59294	-0.00223945	0.996332	1.29078	0.0227828	1.54722	0.00795567	0.533963	0.384589	-0.0291628	0.96094	1.44618	0.0551039	1.26845	0.115874	-0.313647	0.702058	-0.284307	0.651454	-0.101975	0.879258	-0.536149	0.473438	-1.10499	0.261192	-0.0061741	0.995008	-0.221967	0.807314	-0.336409	0.715063	-0.233602	0.80147
H0YFD6	-0.492378	0.0281056	-0.4701	0.0525231	-0.6471	0.0147571	-0.236206	0.097349	-0.501652	0.0136654	0.132836	0.602483	-0.188842	0.540925	-0.374786	0.307492	-0.122637	0.649541	0.110558	0.708514	-0.03412	0.920491	-0.630958	0.0874762	-0.113363	0.647068	-0.193026	0.494678	-0.349772	0.205468	-0.0592587	0.832293	0.0835425	0.752794
H0YGT0	-0.45368	0.0793817	0.270253	0.292821	0.145345	0.500043	0.395611	0.0759579	-0.408244	0.112134	0.876086	0.0100614	0.252661	0.336983	0.34143	0.242327	-0.0612188	0.861199	0.152153	0.597981	-0.346364	0.156698	-0.50786	0.0647925	-0.106655	0.762971	0.321534	0.527521	-0.086031	0.868872	0.307799	0.573546	1.07858	0.0738461
H0YHG0	0.333985	0.224362	-0.123007	0.719477	0.270968	0.395424	0.173911	0.601162	0.00381928	0.994331	0.0950171	0.835489	0.328276	0.443836	0.274346	0.423711	0.0818115	0.849317	0.55201	0.379564	0.391294	0.422009	0.43442	0.299623	0.411978	0.571676	-0.186845	0.626142	-0.401051	0.351626	0.0591804	0.893397	-0.0958153	0.79769
H0YHX9	-0.0596301	0.794466	-1.4434	0.00883001	-1.19763	8.47501e-05	-1.10035	0.00459775	-1.03232	0.00758853	-1.24605	0.00359699	-1.32459	0.000429712	-0.975283	0.0649878	-0.957998	0.025071	0.137716	0.815619	-0.186589	0.467428	0.0654403	0.90908	0.014695	0.975511	-0.390393	0.324678	-0.872921	0.0117721	-0.519987	0.259239	-0.0267731	0.93476
H0YIC4	0.22099	0.683302	NA	NA	0.0960078	0.901976	0.395652	0.59148	-0.230826	0.746111	0.0398559	0.958634	0.116546	0.795813	-0.124734	0.851686	-0.677574	0.265058	NA	NA	0.241528	0.749499	-0.299396	0.736844	-0.225758	0.784967	-0.139308	0.743441	-0.469722	0.38608	0.433375	0.668856	-0.0747507	0.888208
H0YIN7	-0.484073	0.438452	1.65734	0.00497977	0.0722245	0.882388	1.04758	0.029039	0.0149126	0.981544	1.78399	0.0163258	1.50111	0.122833	0.567041	0.384272	0.490774	0.508324	-0.357427	0.163588	0.944811	0.288449	-0.964608	0.029145	-0.0082114	0.991448	0.479625	0.40719	0.917707	0.0795314	0.925718	0.0807818	0.632699	0.207011
H0YJ83	0.404145	0.125368	-0.318793	0.367407	0.142305	0.663364	0.436623	0.570933	0.113412	0.732965	-0.497889	0.410321	-0.658628	0.200232	0.446141	0.182176	0.258905	0.30144	0.225048	0.752194	-0.396788	0.471042	0.413663	0.63419	0.549638	0.167508	-0.0373854	0.959461	-0.0896395	0.891643	-0.0944785	0.889491	-0.0411356	0.954689
H0YKD8	0.0376446	0.924994	0.895224	0.126559	-0.17056	0.709238	-0.127334	0.776431	1.3571	0.00985607	0.932937	0.087196	0.402583	0.465179	0.325931	0.412575	1.38845	0.00452888	0.0753578	0.914176	0.610787	0.330147	0.49091	0.281091	0.0689892	0.876266	0.166577	0.747335	-1.12387	0.0115126	-0.377098	0.287053	1.26264	0.00152624
H0YKT5	NA	NA	NA	NA	NA	NA	NA	NA	NA	NA	NA	NA	NA	NA	NA	NA	NA	NA	NA	NA	NA	NA	NA	NA	NA	NA	0.170035	0.744365	0.534513	0.320138	0.663198	0.207588	-0.119717	0.826312
H0YKY3	-0.0629317	0.844822	0.339721	0.440816	0.869967	0.0037236	0.528624	0.272554	-0.31951	0.212239	0.481956	0.308449	0.849562	0.0314714	1.16419	0.0318631	-0.06403	0.863952	0.0793034	0.89979	-0.0833368	0.757603	0.572631	0.372103	0.192549	0.492634	0.060471	0.832801	0.361264	0.205312	0.150486	0.666382	-0.213785	0.301802
H0YL33	-0.0781603	0.90176	-0.803363	0.243972	-1.12338	0.126577	-0.433222	0.366218	-0.209454	0.70675	-0.288799	0.659413	-1.18747	0.23669	-1.03813	0.368965	0.22393	0.757718	0.436404	0.50771	-0.142252	0.884239	-0.683071	0.503083	0.355224	0.553757	NA	NA	NA	NA	NA	NA	NA	NA
H0YLR3	0.464506	0.0665698	0.285901	0.152351	0.798969	0.0200609	0.125524	0.472393	0.886864	0.0188367	0.0644378	0.865819	0.337942	0.344621	0.851195	0.106077	0.346973	0.362873	0.243042	0.583334	0.00347929	0.993375	1.19018	0.0343993	-0.0753858	0.875042	0.467647	0.189934	0.674572	0.0149822	0.225726	0.437117	0.200969	0.51584
H0YLU7	-0.374645	0.188762	-1.34641	0.000868303	-1.23229	0.0512084	-0.924635	0.0135844	-1.33222	0.00103202	-0.425608	0.31905	-0.781192	0.0964486	-0.924287	0.0522387	-0.963092	0.0289301	0.546157	0.297701	0.076456	0.915498	-0.374296	0.453365	-0.00551481	0.989846	-0.175488	0.745518	-0.0682718	0.901435	-0.109703	0.783085	0.389397	0.447189
H0YN88	0.190213	0.187137	0.784102	0.00160654	0.245505	0.147171	0.617901	0.0306593	0.332076	0.168156	0.714571	0.00718026	0.818244	0.0129522	0.431369	0.121114	0.128328	0.54589	0.120683	0.687834	0.762953	0.0320295	0.00368148	0.991924	-0.0135354	0.965342	-0.395415	0.3109	-0.728892	0.0850086	0.0575675	0.887738	-0.385156	0.334031
H0YNG3	-0.271534	0.641914	0.585143	0.308762	0.697313	0.171569	0.910473	0.0742714	0.538385	0.284665	0.392947	0.506863	0.672965	0.233544	0.870623	0.118347	0.732068	0.229131	-0.46373	0.380324	-0.295882	0.467231	-0.311385	0.373594	-0.0778519	0.852476	0.341326	0.386456	0.217215	0.537091	-0.0136413	0.961675	0.0123248	0.964837
H3BMM9	0.300509	0.707706	NA	NA	0.0910096	0.940594	-0.360119	0.633664	-0.00900416	0.98942	0.160699	0.877359	0.0284297	0.973014	-0.0993721	0.910529	0.388352	0.686394	NA	NA	0.237929	0.865384	0.561256	0.506133	0.697865	0.410328	NA	NA	NA	NA	NA	NA	NA	NA
H3BN98	0.485546	0.250562	0.0876054	0.838158	1.00976	0.0772923	0.16423	0.754991	0.911679	0.0973917	0.224159	0.583147	0.441114	0.483189	-0.0283102	0.94758	0.298566	0.664708	0.6221	0.140124	-0.0830964	0.911332	0.293006	0.601686	-0.127566	0.874983	0.775215	0.0710945	1.11971	0.0691044	0.541463	0.318092	0.0601098	0.897685
H3BP71	NA	NA	NA	NA	NA	NA	NA	NA	NA	NA	NA	NA	NA	NA	NA	NA	NA	NA	NA	NA	NA	NA	NA	NA	NA	NA	-0.402535	0.342373	-0.460315	0.272373	-0.0507505	0.938679	0.444636	0.29663
H3BPC4	0.192451	0.683262	NA	NA	0.498216	0.566332	0.804405	0.0524829	-0.439399	0.673849	1.52458	0.10627	-0.0963701	0.857505	-0.0309762	0.970967	NA	NA	NA	NA	-0.402136	0.695439	-0.64293	0.415349	NA	NA	-0.931059	0.386859	-1.92651	0.0884347	0.487775	0.706618	-0.16786	0.859898
H3BPJ9	0.00202988	0.991497	-0.0190891	0.91427	0.262736	0.189503	0.286442	0.29927	0.694461	0.00164318	0.261268	0.275949	0.286381	0.152699	-0.0805124	0.773321	0.503668	0.0457556	0.282387	0.264847	0.0256753	0.892403	-0.364924	0.319363	-0.188763	0.364999	0.218926	0.602016	0.40497	0.387248	-0.671671	0.109211	-0.148545	0.743352
H3BQF7	-0.103	0.833625	0.172681	0.77762	0.109671	0.769823	0.692792	0.282154	0.588321	0.350951	0.177195	0.729864	-0.118253	0.851704	0.344174	0.587301	0.772837	0.326137	-0.0984859	0.876971	-0.330924	0.551471	-0.451618	0.563426	0.0815159	0.929377	0.0184148	0.98268	0.0642242	0.942028	0.57558	0.470519	-0.115155	0.871724
H3BQZ7	-0.142436	0.37079	0.173072	0.338095	-0.320967	0.148739	0.0250592	0.909982	-0.485804	0.028785	0.176268	0.327612	-0.0335672	0.848663	0.216438	0.276793	-0.367167	0.098089	-0.13924	0.497443	0.144964	0.541995	0.0489434	0.851728	-0.0237984	0.925982	-0.323847	0.200995	-0.0864984	0.800824	-0.0012817	0.996103	-0.309194	0.258166
H3BR70	0.0775262	0.900523	NA	NA	0.17494	0.821459	-1.25499	0.220561	-1.27929	0.0978203	-1.02824	0.123024	-1.70382	0.0415288	-1.29108	0.0565691	-1.02215	0.184773	NA	NA	-1.80123	0.0787846	0.0414368	0.961251	0.33467	0.656973	-0.741748	0.0933565	-0.655923	0.185038	-0.858307	0.108636	-0.832741	0.0684707
H3BRG4	-0.0656611	0.784554	-0.252981	0.612419	-0.588666	0.0537896	0.105526	0.804165	-0.299537	0.253538	-0.131896	0.802661	-0.450626	0.316161	-0.00215374	0.995759	0.371868	0.225272	0.055424	0.946794	0.0723794	0.882775	-0.173341	0.763087	0.605743	0.0789106	0.448118	0.3686	0.179516	0.710834	0.489551	0.133316	0.697621	0.262097
H3BRS6	-1.27201	0.103725	-1.42496	0.0271971	-1.16769	0.0395455	-1.20117	0.0783472	-0.977035	0.0708072	0.172446	0.814095	-0.0897799	0.901437	-0.589604	0.517458	0.658003	0.453391	0.325402	0.434481	-0.194101	0.638094	-0.660445	0.429698	0.36303	0.522614	-0.588419	0.348413	-1.01234	0.127106	-0.558425	0.340648	-0.114874	0.843613
H3BTU6	0.166548	0.805212	-0.968032	0.304693	-0.51004	0.531029	-1.09157	0.293366	-0.703204	0.399863	-0.774685	0.288099	-0.668729	0.32138	-0.509621	0.543853	-1.60573	0.0322158	0.359894	0.704331	0.00785905	0.992003	0.748497	0.51634	-0.735977	0.374006	-0.421866	0.703741	-0.999207	0.284001	0.146986	0.847131	-0.71583	0.365175
H3BUR9	0.216929	0.597516	1.42075	0.0226529	0.379695	0.392569	0.173889	0.785546	0.489618	0.170925	0.760386	0.264878	0.354363	0.531487	-0.729582	0.16641	-0.47989	0.432593	-0.443436	0.621315	0.191597	0.752056	-0.686542	0.365193	-0.752579	0.200802	1.20704	0.175168	0.200152	0.811021	1.07735	0.236852	0.810843	0.347883
H3BVG0	-0.116899	0.650775	0.887589	0.017985	0.832225	0.101106	0.655385	0.0341079	0.391305	0.223844	0.90365	0.0773806	1.0655	0.0180084	0.439138	0.394956	0.459599	0.3709	-0.100838	0.851109	0.116378	0.839019	-0.333146	0.521358	-0.0486044	0.928664	0.431639	0.433914	0.239659	0.674611	0.0905868	0.873837	0.984392	0.119066
H7BXZ6	-0.93352	0.53514	NA	NA	-1.58005	0.0730236	-1.39346	0.204767	-1.01684	0.377573	0.00869927	0.995845	-0.973909	0.558792	0.11534	0.946574	NA	NA	NA	NA	-0.327374	0.527094	0.575279	0.614343	NA	NA	NA	NA	NA	NA	NA	NA	NA	NA
H7BY55	-0.1473	0.867031	NA	NA	-0.0304002	0.960826	0.623962	0.442635	1.28741	0.0616567	1.23811	0.230517	1.86645	0.0744776	1.31657	0.151575	1.40338	0.128973	NA	NA	1.74955	0.0165199	0.54531	0.432401	-0.0313295	0.919064	1.73614	0.0906912	0.801414	0.43019	1.20097	0.211116	1.57276	0.157638
H7BYY1	0.0740806	0.909632	0.367415	0.560211	0.824266	0.0667423	0.505679	0.23684	1.13955	0.0696715	0.222037	0.766524	0.65944	0.338595	0.665278	0.348874	0.989263	0.269407	-0.0712974	0.924528	-0.0907446	0.811554	0.233679	0.582729	-0.0762107	0.924859	0.1725	0.829422	0.59593	0.437943	-0.035309	0.960948	0.130069	0.852859
H7BZJ3	0.538175	0.474493	-1.12953	0.339295	-1.2491	0.212659	-0.542212	0.614556	-1.53348	0.135955	-1.36229	0.0589301	-1.91127	0.0151265	-0.83803	0.352439	-2.33164	0.00683247	0.305422	0.767909	-0.12399	0.891683	0.242358	0.844777	-0.259987	0.790354	-0.982612	0.231884	-1.101	0.197749	-0.520949	0.44347	-1.06406	0.255108
H7BZW6	-0.436923	0.45537	1.42731	0.09538	0.744933	0.0867881	1.03365	0.0888632	0.942135	0.0425763	1.97575	0.0289159	1.32722	0.120255	1.43163	0.0508471	1.67025	0.0398605	0.111516	0.918877	0.14536	0.832691	-0.0389419	0.951291	0.291192	0.54905	0.792297	0.170302	0.239496	0.704633	-0.0485682	0.952475	0.167554	0.788187
H7C0M1	-0.48907	0.237931	0.0656167	0.874943	1.59309	0.014951	0.912641	0.0955878	0.282241	0.522323	0.877092	0.0905085	1.58008	0.00394635	1.41888	0.0520471	0.609041	0.21041	0.322405	0.552506	-0.502076	0.428088	0.0171731	0.982493	-0.162269	0.750486	0.790154	0.0540783	0.796738	0.105891	0.403976	0.260483	-0.119479	0.707213
H7C0V9	NA	NA	NA	NA	NA	NA	NA	NA	NA	NA	NA	NA	NA	NA	NA	NA	NA	NA	NA	NA	NA	NA	NA	NA	NA	NA	-0.323681	0.259603	0.114829	0.710412	0.512589	0.475374	0.31807	0.352368
H7C2N1	-0.254995	0.215198	0.241177	0.538281	-0.181357	0.627808	0.528442	0.162175	-0.803434	0.00491961	0.231199	0.517086	0.594326	0.321932	1.30918	0.100007	-0.694723	0.0148338	-0.264973	0.645472	0.520688	0.475181	0.525739	0.550399	-0.146284	0.611957	-0.649677	0.118898	0.223592	0.751829	0.203501	0.707475	-0.823632	0.0426832
H7C2W5	-0.280655	0.488081	-1.28024	0.189301	-1.88696	0.0385354	-1.16962	0.120734	-1.50096	0.113351	-1.04946	0.300265	-2.11249	0.0151165	-0.210283	0.696571	-1.65651	0.0611478	-0.0498764	0.972643	-0.506179	0.616124	0.678684	0.42944	-0.43621	0.732505	-0.658261	0.280134	-1.06532	0.102008	-0.199413	0.716006	-1.16351	0.0377525
H7C2W9	0.207779	0.63203	1.88677	0.00980301	0.627823	0.259363	1.15026	0.0678715	1.34157	0.00861905	0.865317	0.132127	0.772324	0.247858	1.62098	0.00893959	0.99246	0.0634082	-0.813671	0.296944	0.35228	0.646246	0.678495	0.331539	-0.141327	0.769449	-0.129946	0.855797	-0.482328	0.421712	-1.08883	0.0674389	0.599148	0.319683
H7C5I5	0.0969827	0.801893	0.0708493	0.90217	0.200587	0.441129	-0.0605354	0.867688	-0.131757	0.617736	0.0974413	0.862636	-0.128057	0.780779	0.278601	0.537414	0.154957	0.776946	0.123575	0.879396	-0.231661	0.50701	0.436119	0.323106	0.383696	0.398627	0.858681	0.0537149	0.4275	0.251591	0.307335	0.352435	0.247805	0.444437
H9KV45	NA	NA	NA	NA	NA	NA	NA	NA	NA	NA	NA	NA	NA	NA	NA	NA	NA	NA	NA	NA	NA	NA	NA	NA	NA	NA	-0.277108	0.854462	-1.00614	0.557121	-0.679061	0.682442	0.334672	0.832245
I1E4Y6	0.12156	0.760241	0.279697	0.345362	1.22402	0.0207193	1.12382	0.0107382	0.554859	0.0791052	0.36933	0.474344	1.39188	0.0417385	1.3187	0.0720793	-0.0453906	0.932657	0.211194	0.666297	0.289422	0.679873	0.316434	0.65336	-0.478689	0.295413	0.332952	0.388083	0.377291	0.536284	0.268356	0.485548	-0.365689	0.350225
I3L0A0	-0.399117	0.0853136	-1.01672	0.0693481	-1.20269	0.0281826	-1.02562	0.00934217	-1.50209	0.000211576	-0.900996	0.10135	-1.12825	0.0257083	-0.941048	0.0653444	-0.955363	0.00636449	-0.283396	0.736466	-0.324675	0.632053	-0.314541	0.586389	0.147606	0.686896	-0.260583	0.61448	-0.175636	0.697955	0.29717	0.504564	0.212798	0.64929
I3L0K2	-0.361165	0.28652	-1.70613	0.00766399	-1.66606	0.00212381	-0.337102	0.461915	-1.36399	0.0309188	-0.565109	0.170987	-1.14585	0.0632834	-0.407762	0.282622	-1.00265	0.0419455	0.77986	0.220075	0.15904	0.812077	-0.431824	0.398003	0.000168996	0.999811	-0.156425	0.811497	-0.491104	0.418178	0.307405	0.654988	-0.467393	0.513596
I3L352	-0.249329	0.569358	-0.154158	0.739007	-0.380252	0.282691	-0.513348	0.263752	-0.155066	0.592544	0.0247861	0.967358	-0.845832	0.170759	-0.0908911	0.858291	0.18229	0.744736	-0.0703851	0.922512	-0.71491	0.20236	0.173128	0.742978	0.0880275	0.828729	-0.220492	0.78336	0.125318	0.849343	0.358667	0.526647	0.430522	0.540683
I3L397	-0.113287	0.675132	-0.302427	0.358082	-1.20583	0.0170922	-0.480611	0.206039	-0.834667	0.0024786	-0.169353	0.685921	-0.590842	0.186841	-1.06719	0.108861	-0.530211	0.122877	0.0197872	0.970665	0.501705	0.40301	-0.699861	0.344395	0.19117	0.472386	-1.44176	0.0122985	-0.916902	0.0950318	-0.327397	0.491698	-0.824626	0.0324732
I3L3Y9	NA	NA	NA	NA	NA	NA	NA	NA	NA	NA	NA	NA	NA	NA	NA	NA	NA	NA	NA	NA	NA	NA	NA	NA	NA	NA	-0.101668	0.751313	-0.155822	0.641434	0.0266475	0.938834	-0.451018	0.171499
I3L4J1	0.233936	0.490044	0.867106	0.174875	2.24126	0.0113334	1.5719	0.0554703	1.58834	0.00415645	1.03044	0.147049	1.25709	0.123496	1.25537	0.111462	1.54475	0.00298437	0.397269	0.668964	-0.750236	0.463837	-0.0825882	0.934469	0.190346	0.648081	-0.663801	0.137566	-0.805192	0.0657107	-0.615816	0.257616	-0.630099	0.0864832
I3L4N8	0.356118	0.519436	-0.623395	0.421882	-1.31568	0.116036	-1.43777	0.128037	-0.864139	0.600462	-1.86689	0.177939	-1.57095	0.0177509	-2.11283	0.138956	NA	NA	-0.887381	0.514015	0.100854	0.871284	-0.318946	0.814582	NA	NA	0.258136	0.860888	0.837091	0.517507	1.30735	0.262825	1.39086	0.266205
J3KMX3	0.335318	0.556733	-1.93547	0.0112566	-1.22044	0.0739779	-1.30327	0.065465	-1.96285	0.00991238	-1.69531	0.0118599	-2.20993	0.00232096	-1.56565	0.0146532	-1.60627	0.0889962	0.575482	0.363806	-0.65417	0.322483	0.0729401	0.910168	0.691899	0.487666	-1.45591	0.041881	-1.17433	0.0679713	-0.18408	0.783905	-0.394052	0.657082
J3KN16	NA	NA	NA	NA	NA	NA	NA	NA	NA	NA	NA	NA	NA	NA	NA	NA	NA	NA	NA	NA	NA	NA	NA	NA	NA	NA	-0.669685	0.220934	-0.535919	0.442452	-1.38966	0.00784566	-0.0688908	0.887371
J3KN59	0.524566	0.250361	NA	NA	0.890409	0.0951391	1.69069	0.0161026	0.532707	0.336709	0.7068	0.140039	0.0017028	0.997392	1.11901	0.0930591	NA	NA	NA	NA	-0.36414	0.528719	-0.0471137	0.944047	NA	NA	NA	NA	NA	NA	NA	NA	NA	NA
J3KN67	0.0792507	0.496187	0.573699	0.046317	1.12897	0.00106803	0.479349	0.149213	0.854859	0.0148968	0.574745	0.164842	0.935763	0.0486414	-0.067159	0.85575	0.528541	0.0574122	0.0802964	0.890955	-0.11396	0.831223	-0.467257	0.371673	-0.247068	0.572054	0.476177	0.67738	0.473051	0.692794	-0.0701558	0.959798	-0.599608	0.63568
J3KNF4	-0.594867	0.352841	-1.31194	0.0651572	-1.21855	0.0171616	0.195469	0.448892	-0.583397	0.524757	0.0241783	0.975583	-1.05425	0.149932	0.293649	0.804884	NA	NA	0.741251	0.354065	-0.430565	0.293368	-0.496687	0.640818	NA	NA	-0.831786	0.214074	-0.487349	0.454295	0.211385	0.633421	-0.650396	0.144736
J3KP15	0.120972	0.450457	-0.0856575	0.774351	-0.0692876	0.80825	0.10615	0.768009	-0.135046	0.536983	0.0970479	0.775904	-0.0394395	0.916838	0.389515	0.173831	-0.246216	0.333486	0.303677	0.562353	0.15082	0.754292	0.404337	0.384109	0.00980089	0.975146	-0.196344	0.628816	-0.366367	0.289136	-0.116681	0.670103	-0.138535	0.625894
J3KPD6	-0.094301	0.642258	-0.384909	0.270879	-0.76559	0.0838536	-0.245024	0.441498	-0.530935	0.0326447	-0.13465	0.555361	-0.479428	0.0512216	-0.405698	0.117729	-0.457829	0.00192135	0.155958	0.680748	0.191861	0.672611	-0.254975	0.486317	-0.0211945	0.869434	-0.0265219	0.922154	-0.227018	0.413778	0.118105	0.704338	0.169326	0.549895
J3KQ18	-0.390469	0.146713	-0.729096	0.287864	-1.44671	0.0747836	-0.729102	0.132701	-2.21376	0.000594921	-0.541717	0.357954	-1.02633	0.0624068	-0.443148	0.319293	-1.89776	0.00171508	-0.203089	0.84004	0.0299146	0.974631	-0.104516	0.865921	-0.0744751	0.913408	-0.690149	0.306626	-0.578355	0.464882	0.239964	0.689797	-1.02129	0.148647
J3KR24	-0.639494	0.0989323	-0.695951	0.239176	-0.915003	0.0907899	-0.744989	0.0223828	-0.981958	0.0529505	-0.840701	0.134091	-0.995666	0.0415689	-0.565036	0.170134	-0.815025	0.101265	-0.784244	0.35169	-0.720157	0.236601	-0.459542	0.144505	-0.472561	0.422391	-0.945258	0.14053	-1.08341	0.0459052	-0.155823	0.773019	-0.797377	0.0448668
J3KR44	-0.295495	0.185939	-0.502488	0.217866	-0.833665	0.0254915	-0.529647	0.149186	-0.339928	0.192673	-0.249696	0.562321	-0.756382	0.0455775	-0.217409	0.577696	0.315096	0.30253	-0.0427029	0.947691	-0.218212	0.631692	0.0167433	0.973743	0.359529	0.308221	-1.1116	0.0400523	-1.48133	4.18677e-05	-1.01352	0.00894092	0.133386	0.603323
J3KRC4	NA	NA	NA	NA	NA	NA	NA	NA	NA	NA	NA	NA	NA	NA	NA	NA	NA	NA	NA	NA	NA	NA	NA	NA	NA	NA	NA	NA	NA	NA	NA	NA	NA	NA
J3KRX5	0.363734	0.400218	0.672728	0.233906	0.876737	0.183722	0.236363	0.690606	2.12129	0.000104439	0.102885	0.856202	0.436231	0.512614	0.100684	0.843458	1.48459	0.00731061	-0.206109	0.782382	-0.0767715	0.928771	0.228055	0.73994	-0.272965	0.456145	-0.0655917	0.931962	-0.358103	0.645002	-1.62438	0.0180596	0.146448	0.824327
J3KS05	0.0861577	0.735078	0.374296	0.388792	0.854566	0.028896	0.0990875	0.74918	-0.00246298	0.993543	0.158186	0.668332	0.812946	0.0354061	0.813903	0.178749	-0.345058	0.255888	-0.129953	0.820613	0.0445379	0.919945	0.800973	0.235131	-0.256437	0.477404	0.484145	0.0212076	1.12692	0.00018403	0.51283	0.0451436	0.286043	0.156383
J3KS17	0.207963	0.797212	-0.384017	0.627511	-1.03122	0.0945871	-0.416368	0.50931	-0.487937	0.514814	-0.382884	0.662187	-0.688724	0.375161	-1.53739	0.099807	-1.07004	0.257647	0.209096	0.803893	0.550463	0.198601	-0.913058	0.174601	-0.374139	0.643074	NA	NA	NA	NA	NA	NA	NA	NA
J3KS22	-0.334957	0.308792	NA	NA	-0.688823	0.199399	-0.397072	0.5036	-1.0649	0.0433265	0.144351	0.824877	0.511389	0.300287	-0.346861	0.59356	-0.479108	0.227902	NA	NA	0.865255	0.247344	-0.284746	0.763618	0.250839	0.618176	0.00984804	0.985702	0.0367169	0.940722	-0.434332	0.415433	0.266542	0.597308
J3KS52	0.00893508	0.981909	0.0405871	0.92521	-0.0223284	0.9381	-0.206064	0.529877	0.260628	0.455079	-0.161641	0.720045	-0.19272	0.628488	-0.186216	0.641691	-0.394396	0.409172	-0.193293	0.705055	-0.161456	0.533441	0.0287831	0.925658	-0.646089	0.13881	0.75008	0.153621	0.98232	0.0466032	0.456714	0.314956	0.220229	0.579549
J3KSI8	0.0197312	0.976594	-0.721595	0.135556	-0.643755	0.0384344	-0.555622	0.252744	-0.462375	0.44252	-1.0639	0.158924	-0.871232	0.276718	-0.0969714	0.882353	NA	NA	-0.32257	0.419636	-0.207746	0.587941	0.478381	0.286904	NA	NA	-0.318922	0.750803	-0.45769	0.489067	-0.00923918	0.991316	-0.435501	0.569837
J3KTA4	0.417471	0.108829	0.449821	0.220084	0.289551	0.280064	0.323173	0.314217	0.541092	0.103206	0.239661	0.433219	0.0950144	0.740014	0.0167053	0.95494	0.291872	0.207857	0.207311	0.631221	0.222935	0.469572	0.111004	0.763495	0.168252	0.590014	0.0450121	0.91429	0.247381	0.481795	-0.0668984	0.835057	0.117414	0.692292
J3KTL2	-0.00927834	0.966801	-0.28891	0.272825	-0.324688	0.348506	-0.130325	0.678249	-0.170008	0.451222	-0.278342	0.355057	-0.379233	0.216188	0.309712	0.335819	-0.327407	0.262689	0.0012898	0.997151	-0.0638237	0.877333	0.430758	0.301399	-0.166678	0.563972	0.0939167	0.723518	-0.170863	0.487156	0.0119045	0.960576	-0.0188321	0.916833
J3KTL8	-0.690174	0.0659157	0.625444	0.18003	-0.232918	0.700419	0.185426	0.62576	-1.08589	0.00878026	0.965748	0.090649	0.707328	0.104939	-0.126495	0.803632	-0.852885	0.0664999	-0.349869	0.634401	0.250073	0.716926	-1.00209	0.103366	-0.457164	0.296635	0.972244	0.220376	1.0477	0.201053	0.753492	0.411651	1.17645	0.176114
J3KTQ7	0.179445	0.446671	NA	NA	1.07657	0.0660842	0.669251	0.16137	1.17223	0.113068	0.470022	0.153551	1.36066	0.017352	0.688837	0.355364	0.696676	0.207169	NA	NA	0.463535	0.479959	0.199031	0.810636	-0.296105	0.737738	0.564061	0.491127	1.22069	0.129695	0.0809828	0.902932	-0.196822	0.750326
J3QLH3	0.741645	0.158089	-0.0725371	0.879702	0.982823	0.106336	0.522238	0.561854	0.158848	0.719933	-0.588927	0.288918	-0.433535	0.70123	0.19608	0.815467	NA	NA	0.225255	0.676644	-0.674714	0.562756	0.415487	0.714553	NA	NA	0.937653	0.0974845	1.233	0.0353987	0.574824	0.249626	0.266976	0.648106
J3QQJ5	NA	NA	NA	NA	NA	NA	NA	NA	NA	NA	NA	NA	NA	NA	NA	NA	NA	NA	NA	NA	NA	NA	NA	NA	NA	NA	0.0223807	0.958314	-0.0160564	0.962702	0.625161	0.191014	-0.390368	0.169149
J3QQM5	NA	NA	NA	NA	NA	NA	NA	NA	NA	NA	NA	NA	NA	NA	NA	NA	NA	NA	NA	NA	NA	NA	NA	NA	NA	NA	NA	NA	NA	NA	NA	NA	NA	NA
J3QRU4	0.497079	0.385547	-0.0294254	0.940332	-0.226259	0.584868	-0.311827	0.429946	0.204849	0.589362	-0.697122	0.317964	-0.714181	0.337743	-0.547302	0.384874	-0.14808	0.833813	-0.170618	0.748316	0.00915722	0.987515	0.261605	0.537192	0.144151	0.759472	0.254476	0.426927	0.229719	0.389391	-0.0625521	0.84031	0.287809	0.200318
J3QRU8	0.304319	0.679814	1.43155	0.238961	0.282363	0.711242	1.36004	0.0729599	1.1325	0.105851	0.674786	0.38315	0.939254	0.213249	1.22441	0.12551	NA	NA	-0.452449	0.685522	0.96121	0.220285	0.168684	0.752288	NA	NA	0.0464009	0.888736	0.177117	0.754772	0.391121	0.333654	0.164358	0.604293
J3QTR3	-0.175371	0.490919	0.197904	0.54842	0.768055	0.0189413	0.303003	0.254574	0.0390303	0.890793	0.338056	0.219989	0.854772	0.0237789	0.712872	0.0227593	0.102721	0.715381	-0.0352183	0.918788	-0.0886534	0.812993	0.234498	0.414884	-0.11168	0.727605	-0.00083115	0.99825	0.439358	0.205221	0.0673343	0.875731	-0.635067	0.0256836
K4DIA7	NA	NA	NA	NA	NA	NA	NA	NA	NA	NA	NA	NA	NA	NA	NA	NA	NA	NA	NA	NA	NA	NA	NA	NA	NA	NA	0.218655	0.596867	0.264831	0.596633	0.082572	0.849625	0.712693	0.220677
K7EIN2	NA	NA	NA	NA	NA	NA	NA	NA	NA	NA	NA	NA	NA	NA	NA	NA	NA	NA	NA	NA	NA	NA	NA	NA	NA	NA	-0.585264	0.398405	-0.693848	0.432636	-0.227656	0.774679	0.0211504	0.978635
K7EJ57	NA	NA	NA	NA	NA	NA	NA	NA	NA	NA	NA	NA	NA	NA	NA	NA	NA	NA	NA	NA	NA	NA	NA	NA	NA	NA	-0.994332	0.338808	-0.863953	0.442796	-0.377079	0.753256	-0.722003	0.478094
K7EJB9	-0.131377	0.606375	1.15881	0.132423	2.05319	0.00716763	0.636472	0.0913958	0.0360212	0.891294	1.57181	0.0482674	2.28877	0.00253489	1.6542	0.0132552	-0.0160193	0.931497	0.281621	0.816398	0.104203	0.908709	0.886348	0.20477	-0.183417	0.315567	1.00524	0.0483682	1.39024	0.00625655	2.04801	0.000866059	0.00123772	0.995167
K7EK35	0.637144	0.0339052	-1.18359	0.0191711	-0.951122	0.0138613	-0.899825	0.0255465	-0.361997	0.387974	-1.61145	0.00862966	-2.42652	0.00256172	-1.70774	0.0907418	-0.99657	0.274492	0.209289	0.727853	-0.838252	0.160376	-0.170775	0.852573	0.00257124	0.997862	-0.388834	0.28706	-0.489328	0.095559	-0.102871	0.669846	-0.423425	0.135686
K7EKE6	0.226998	0.723771	0.374117	0.499411	1.8917	0.0057197	1.10852	0.0566041	0.83897	0.119144	0.70714	0.363932	0.890855	0.237382	1.12306	0.157136	0.4892	0.479909	0.56002	0.454724	-0.773845	0.25649	0.241531	0.716523	-0.122772	0.795501	0.331327	0.519932	0.767774	0.177869	-0.206169	0.68687	-0.359739	0.448296
K7ELC7	0.456642	0.589923	NA	NA	-0.0334379	0.966947	-0.350275	0.678976	1.02133	0.342631	-0.786145	0.354699	-0.410071	0.775703	0.788151	0.419215	NA	NA	NA	NA	0.0800091	0.960722	1.59507	0.161442	NA	NA	NA	NA	NA	NA	NA	NA	NA	NA
K7ELL7	0.565912	0.0135506	0.253706	0.236969	0.0156961	0.936197	0.155824	0.511077	-0.29867	0.371205	-0.47394	0.124754	-0.506869	0.199202	0.0159205	0.960257	-0.769937	0.0967263	-0.161735	0.645568	0.0433462	0.913943	0.426008	0.254643	0.0946451	0.865006	-0.259047	0.507956	-0.34333	0.385228	0.0883962	0.835064	-0.976599	0.0190308
K7EMM8	-0.0341584	0.918706	0.0605511	0.841217	0.990145	0.048392	0.572979	0.195646	0.450995	0.252715	0.58438	0.209442	0.885725	0.0614849	0.283312	0.423911	0.683666	0.072096	0.489671	0.330724	-0.138578	0.805311	-0.323825	0.477292	0.198513	0.627014	0.0962501	0.809949	0.52911	0.0931645	-0.0131933	0.973391	0.0972702	0.721581
K7EMW4	NA	NA	NA	NA	NA	NA	NA	NA	NA	NA	NA	NA	NA	NA	NA	NA	NA	NA	NA	NA	NA	NA	NA	NA	NA	NA	0.0676205	0.948066	-0.137083	0.913917	1.19195	0.327811	-0.195559	0.863631
K7EQG9	NA	NA	NA	NA	NA	NA	NA	NA	NA	NA	NA	NA	NA	NA	NA	NA	NA	NA	NA	NA	NA	NA	NA	NA	NA	NA	0.966818	0.2502	0.205904	0.778514	0.974105	0.257289	0.232556	0.777579
K7EQJ5	0.517967	0.644688	0.614676	0.517853	-0.609405	0.525367	0.898335	0.335968	0.259305	0.822752	0.121687	0.887284	-0.469804	0.691051	-0.313761	0.825832	NA	NA	0.0249778	0.966912	0.657568	0.525215	-0.69413	0.58613	NA	NA	-0.263698	0.735707	-0.86323	0.260928	-0.234891	0.76271	-0.262579	0.750169
K7ER00	-0.103705	0.820724	0.0570122	0.926446	-0.625224	0.315016	-0.159287	0.840198	0.0539752	0.911438	0.147933	0.7833	-0.158916	0.743149	0.279593	0.670635	-0.545231	0.27436	-0.0127847	0.98625	0.362602	0.580807	0.335175	0.735967	-0.702911	0.192926	0.330223	0.611168	-0.169876	0.78555	0.359457	0.513455	0.270945	0.587373
K7ER96	-0.138681	0.760452	-1.08948	0.0562772	-0.597677	0.28719	-0.325813	0.631358	-1.17297	0.0341229	-0.667029	0.307313	-0.570506	0.386847	0.240561	0.701766	-0.995052	0.205603	0.28377	0.719483	-0.11151	0.882012	0.427692	0.616115	0.039237	0.962084	-0.737705	0.0418387	-0.486415	0.312529	-0.0665598	0.864492	0.110424	0.702253
K7ERI7	-0.199357	0.615243	0.69676	0.0824255	-0.208634	0.580541	0.231055	0.501325	0.437742	0.158826	0.675376	0.0940029	0.547341	0.232969	0.065169	0.89246	0.988614	0.0432123	-0.220742	0.447778	0.556617	0.21022	-0.365244	0.415254	0.351515	0.25311	0.0391729	0.893303	-0.632552	0.0776285	-0.803825	0.0270452	0.389866	0.254381
K7ERZ5	NA	NA	NA	NA	NA	NA	NA	NA	NA	NA	NA	NA	NA	NA	NA	NA	NA	NA	NA	NA	NA	NA	NA	NA	NA	NA	-0.0166014	0.976887	0.400944	0.543595	0.45286	0.517217	-0.106882	0.832366
K7ES25	-0.232917	0.570114	-0.753582	0.090104	-0.230534	0.618352	0.167527	0.645455	-0.355767	0.289184	-0.464744	0.258249	0.0226036	0.945293	0.371966	0.332766	0.268504	0.537783	0.0559208	0.87634	0.0202214	0.957906	-0.0284778	0.924338	0.391355	0.214606	-0.106237	0.736788	-0.234138	0.462356	0.237319	0.513659	-0.0749187	0.807222
K7ESE8	-0.0730331	0.876099	0.955484	0.106314	0.599512	0.264383	0.516694	0.25892	0.615516	0.15439	0.884392	0.115601	0.923997	0.0727286	0.352974	0.479245	0.589775	0.240746	-0.144126	0.81971	0.251452	0.639066	-0.236752	0.611546	-0.0987738	0.798064	0.415137	0.184342	0.793315	0.0180404	0.161588	0.580284	0.0469729	0.87376
K7ESG5	0.0246685	0.929069	-0.345839	0.106291	-0.751671	0.0251247	-0.402417	0.168576	0.127394	0.610988	-0.977849	0.00581381	-0.56121	0.0732749	-0.0684848	0.861074	0.18262	0.653373	-0.607342	0.012032	0.215129	0.493975	0.358601	0.388661	0.0798944	0.838319	-0.282294	0.660547	-0.720482	0.185235	-0.198668	0.723012	0.152192	0.803544
L0R6Q1	-0.0165323	0.973203	-0.629457	0.691904	-0.580702	0.315841	0.0604319	0.945678	0.0716744	0.927171	0.545339	0.602	-0.542544	0.628037	-1.57153	0.0264254	0.637149	0.291619	1.15826	0.533577	0.0216256	0.984644	-1.64849	0.118189	0.548943	0.519038	-0.730398	0.357786	-0.875797	0.26613	-0.301519	0.716649	-0.887844	0.207157
M0QXB5	-0.283431	0.595677	-1.48708	0.0228223	-1.33881	0.0283467	-1.05463	0.0353874	-0.965827	0.0374791	-1.08425	0.105694	-1.24897	0.0516182	-0.589659	0.34643	-0.672833	0.275774	0.119399	0.864672	-0.193596	0.74781	0.181542	0.737016	0.00956294	0.982679	-0.857448	0.0987188	-0.547622	0.251097	0.0968692	0.813531	-0.760644	0.0669311
M0QXN5	0.413769	0.489876	0.463605	0.588478	-1.26618	0.0307331	-1.14145	0.0631335	0.523709	0.444466	-1.52337	0.0611868	-1.84326	0.00568968	-0.999065	0.158367	0.0746902	0.91769	-1.5732	0.175803	-0.163306	0.6516	0.556155	0.389726	-0.0352494	0.966072	-0.545388	0.534006	-1.02527	0.110476	-0.577114	0.418186	-0.698057	0.179667
M0QZQ3	NA	NA	NA	NA	NA	NA	NA	NA	NA	NA	NA	NA	NA	NA	NA	NA	NA	NA	NA	NA	NA	NA	NA	NA	NA	NA	NA	NA	NA	NA	NA	NA	NA	NA
M0QZR4	0.356372	0.205401	0.545515	0.0523074	0.341813	0.229682	0.372448	0.273688	0.807717	0.00440065	0.0944153	0.722803	-0.133694	0.612568	0.236102	0.465044	0.531898	0.0792845	-0.0947272	0.651301	-0.119135	0.648672	0.220027	0.569404	0.080553	0.700108	0.0594262	0.817903	-0.329681	0.246237	-0.143052	0.641163	-0.10935	0.66766
M0R0H5	-0.106068	0.887788	-0.962556	0.147127	0.257887	0.691463	-0.2826	0.71948	-0.675853	0.302522	0.274449	0.715355	0.75548	0.346109	1.08354	0.243663	0.97757	0.233495	1.13094	0.0697297	0.391524	0.553095	1.26007	0.196387	1.54735	0.0294964	NA	NA	NA	NA	NA	NA	NA	NA
M0R0N4	0.453753	0.628898	NA	NA	1.83892	0.117972	1.94377	0.0971416	1.35209	0.12041	1.02251	0.292335	1.23719	0.38804	1.15659	0.22469	NA	NA	NA	NA	-0.147979	0.919284	-0.333425	0.734134	NA	NA	0.320776	0.65583	-0.369252	0.398456	-0.226987	0.731176	1.1524	0.0249804
M0R0P8	-0.36177	0.420507	1.52326	0.0572557	1.18581	0.0924985	1.4795	0.0271018	0.891277	0.0934623	1.24783	0.0425397	1.68274	0.0201796	1.48361	0.0253288	0.899305	0.0774851	-0.637201	0.467153	0.135154	0.870758	-0.357661	0.621586	-0.353741	0.498487	0.494897	0.322218	0.741871	0.108163	-0.17501	0.673264	0.317709	0.505422
M0R0R2	0.418514	0.103137	1.77453	0.0122548	2.08292	0.00265673	2.02065	0.00526369	2.42469	0.000236956	1.16868	0.0417264	1.97957	0.00423477	1.31043	0.0117798	2.01109	2.92754e-05	-0.187343	0.832856	0.315155	0.698814	-0.291705	0.701665	0.00491175	0.992979	1.0292	0.194129	0.554688	0.487059	-0.518523	0.438915	0.636507	0.327757
M0R165	0.596121	0.181398	0.791285	0.146155	1.00739	0.0435581	0.41837	0.397461	0.647257	0.147353	0.121898	0.817317	0.211661	0.700926	-0.0265791	0.957485	-0.43729	0.356572	-0.0732666	0.910681	-0.199609	0.733736	0.151172	0.788757	-0.488427	0.292493	-0.290154	0.434048	-0.129701	0.76861	0.0645638	0.87267	-0.765353	0.0174197
M0R210	0.00393755	0.984649	0.165562	0.643722	0.0946853	0.767776	-0.215293	0.600392	0.403739	0.160143	0.101215	0.66001	-0.126101	0.691392	0.223113	0.30088	0.423547	0.0180354	-0.0604092	0.879024	-0.216849	0.613535	0.442344	0.324915	0.0237448	0.926118	-0.0162637	0.961534	-0.565546	0.199539	-0.517783	0.146803	0.0371345	0.903987
M0R2K3	NA	NA	NA	NA	NA	NA	NA	NA	NA	NA	NA	NA	NA	NA	NA	NA	NA	NA	NA	NA	NA	NA	NA	NA	NA	NA	0.212527	0.820139	NA	NA	0.617847	0.500382	-0.555503	0.662497
O00116	0.428201	0.560725	1.26522	0.0860406	0.548455	0.394485	0.640809	0.434007	0.616343	0.447805	0.0811141	0.906238	-0.715857	0.317167	-0.0227928	0.974244	-0.246383	0.75242	-0.755905	0.206823	-0.836112	0.162377	-0.235401	0.769527	-0.434525	0.624935	-0.1565	0.76943	-0.229723	0.587848	0.0422776	0.927576	-0.732017	0.0461429
O00139	-1.0476	0.162878	0.97778	0.271878	1.37641	0.157755	1.56069	0.0798847	0.402626	0.677306	2.05414	0.00304958	2.16388	0.00301775	3.14623	0.037325	1.39411	0.135959	0.0287591	0.965365	-0.260123	0.724921	0.537947	0.676906	-0.0561197	0.96107	NA	NA	NA	NA	NA	NA	NA	NA
O00154	NA	NA	NA	NA	NA	NA	NA	NA	NA	NA	NA	NA	NA	NA	NA	NA	NA	NA	NA	NA	NA	NA	NA	NA	NA	NA	-0.853112	0.0692977	-0.452028	0.37483	-0.902918	0.0364526	-0.534594	0.224706
O00160	-0.120061	0.60292	0.323491	0.431497	-0.126717	0.761158	0.316687	0.246148	0.909465	0.00229085	0.0986661	0.701947	-0.0808842	0.818316	0.196138	0.542912	1.12826	0.000873444	-0.344886	0.452101	-0.0742286	0.888251	-0.24061	0.510063	0.0987311	0.695628	0.331955	0.582819	0.299242	0.645492	-0.693448	0.204913	0.41414	0.436701
O00161	0.00648379	0.988248	-1.30717	0.0389448	-0.527133	0.429694	-0.803063	0.333733	-0.811214	0.0885832	-0.221104	0.656848	-0.8247	0.111946	-0.624619	0.363076	-0.71794	0.155745	1.09255	0.105314	-0.291084	0.669326	0.184928	0.850598	0.0997574	0.808751	-0.103677	0.790343	0.217313	0.414551	-0.239798	0.475751	-0.357788	0.280722
O00170	NA	NA	NA	NA	NA	NA	NA	NA	NA	NA	NA	NA	NA	NA	NA	NA	NA	NA	NA	NA	NA	NA	NA	NA	NA	NA	NA	NA	NA	NA	NA	NA	NA	NA
O00182	-0.267544	0.52227	-1.13474	0.0511924	-0.508288	0.271994	-0.0568329	0.900364	-0.264699	0.661963	-0.141117	0.794864	-0.315399	0.511849	0.061286	0.898492	-0.315151	0.559477	0.726074	0.326525	-0.0746557	0.884805	-0.149425	0.777999	-0.317996	0.667488	-0.295736	0.369865	-0.282081	0.520453	0.31143	0.424291	-0.128664	0.722479
O00203	-0.00333066	0.978984	0.324648	0.277001	0.755206	0.0160485	0.512997	0.0430301	0.407716	0.0258541	0.4426	0.00833312	0.37594	0.0234643	0.53861	0.087296	0.296353	0.101708	0.114622	0.720483	-0.382596	0.222384	0.0222831	0.952959	-0.114693	0.590321	0.376032	0.292701	-0.0347584	0.923858	-0.0114706	0.979707	0.419078	0.212885
O00214	NA	NA	NA	NA	NA	NA	NA	NA	NA	NA	NA	NA	NA	NA	NA	NA	NA	NA	NA	NA	NA	NA	NA	NA	NA	NA	-0.787163	0.0414184	-0.334141	0.418425	0.327919	0.522782	-0.642716	0.143285
O00231	0.315093	0.406089	0.15252	0.724064	-0.760747	0.0274704	-0.400074	0.221622	0.13375	0.770822	-0.306147	0.504306	-1.3265	0.00512189	-1.06366	0.0241208	-0.495659	0.307612	-0.143574	0.793113	-0.250656	0.424425	-0.34849	0.341441	-0.314316	0.588532	-0.452447	0.448585	-0.844404	0.120755	-0.422634	0.39523	0.0573528	0.916701
O00232	0.151169	0.514285	-0.572004	0.129466	-0.142586	0.613653	-0.0488052	0.82817	0.413767	0.0608082	-0.582748	0.146411	-0.119025	0.698355	0.344371	0.201529	-0.109685	0.684696	0.140425	0.799805	0.174731	0.631027	0.544345	0.0543299	-0.372283	0.13709	-0.222702	0.212361	-0.105586	0.680655	-0.367782	0.171445	-0.0478164	0.749896
O00241	-1.77405	0.108831	NA	NA	-1.59385	0.0455591	-0.735952	0.429784	-0.70445	0.488852	1.97218	0.0838086	1.23323	0.346147	-0.379321	0.755616	0.403362	0.733403	NA	NA	1.05303	0.378933	-1.41742	0.300141	-0.666236	0.611146	0.185754	0.806386	0.395594	0.624036	0.448295	0.535236	0.596967	0.407794
O00267	-0.288299	0.596541	-0.898836	0.163305	-0.866259	0.105823	-0.626659	0.242649	-0.948363	0.073771	-0.597053	0.234605	-0.481878	0.389242	-0.189957	0.681972	-0.84631	0.162156	0.0134847	0.973552	0.0960829	0.841468	0.148403	0.700208	-0.186246	0.676721	NA	NA	NA	NA	NA	NA	NA	NA
O00291	0.334401	0.615441	-0.215757	0.77022	0.371255	0.520875	0.248693	0.688519	0.442953	0.507239	0.308749	0.709843	0.334248	0.644688	0.0656499	0.926313	-0.636256	0.38327	0.858907	0.407106	0.297394	0.632244	0.151358	0.817624	-0.744808	0.29545	0.0393566	0.912279	0.210998	0.577495	0.0272313	0.935386	-0.374974	0.255685
O00299	0.0717256	0.691445	-0.0734609	0.799487	-0.681708	0.00987644	-0.417184	0.0885062	0.169263	0.37794	-0.307543	0.246606	-0.724659	0.0360234	-0.489656	0.120843	0.258419	0.184971	-0.162357	0.678894	0.0287741	0.936073	-0.000747142	0.998293	0.160882	0.412464	-0.347616	0.158477	-0.65135	0.0357143	-0.589019	0.0227487	0.0579788	0.784341
O00391	NA	NA	NA	NA	NA	NA	NA	NA	NA	NA	NA	NA	NA	NA	NA	NA	NA	NA	NA	NA	NA	NA	NA	NA	NA	NA	0.122329	0.784868	-0.179215	0.745649	0.0311351	0.95756	0.0751177	0.864234
O00399	NA	NA	NA	NA	NA	NA	NA	NA	NA	NA	NA	NA	NA	NA	NA	NA	NA	NA	NA	NA	NA	NA	NA	NA	NA	NA	0.399438	0.342947	-0.030744	0.939227	0.622243	0.203759	0.130667	0.756988
O00429	0.381052	0.0746483	0.960115	0.0242279	1.92729	0.0214568	0.663675	0.0440878	1.70939	0.00140269	0.887458	0.0566918	1.68984	0.00445471	0.851856	0.0695738	1.19688	0.00559521	0.308396	0.643936	0.143604	0.875091	0.569233	0.291273	-0.131461	0.810364	0.979873	0.0841141	0.989087	0.0975201	0.13667	0.79734	0.699536	0.0788898
O00462	0.00254061	0.99543	0.472834	0.425006	0.24732	0.622683	-0.329209	0.52227	-0.55603	0.328317	0.180818	0.744751	0.161587	0.735905	-0.465619	0.545568	-1.04142	0.0504468	-0.289476	0.702408	-0.0831924	0.877485	-0.133869	0.876306	-0.482855	0.440468	NA	NA	NA	NA	NA	NA	NA	NA
O00479	-0.26815	0.0745365	1.20604	0.0215092	2.84606	0.00135726	3.0554	0.000390922	1.86898	0.0186196	2.4071	0.00389305	3.45523	8.33679e-05	2.92497	9.06775e-05	2.109	0.00125124	0.932913	0.376704	0.341018	0.725351	-0.398581	0.642915	-0.0281309	0.976998	1.57322	0.0539068	1.63128	0.0297219	0.168883	0.79433	0.703495	0.118431
O00483	0.513201	0.300108	0.484823	0.340188	0.203366	0.705783	0.67574	0.145279	-0.281493	0.514392	0.277385	0.559861	-0.524588	0.338665	-0.596347	0.188926	-1.05496	0.0485442	0.305762	0.490717	-0.214753	0.719422	-0.758887	0.0536933	-0.260261	0.48994	-0.083415	0.896187	-0.291259	0.677725	0.600213	0.350542	-0.459069	0.419966
O00487	0.140988	0.794252	0.440031	0.573587	-0.0948489	0.911296	0.0745485	0.939933	0.530235	0.540113	0.551786	0.616194	-0.563187	0.309412	0.0880178	0.887455	NA	NA	0.252742	0.83512	-0.327349	0.698483	0.154458	0.881709	NA	NA	0.0340825	0.955411	-0.248979	0.766647	0.978079	0.223529	0.035185	0.959997
O00571	0.606758	0.119552	0.375233	0.387128	-0.330908	0.483109	-0.428052	0.263979	0.813008	0.0265247	-0.400244	0.33428	-0.451084	0.311955	-0.750426	0.076292	0.422102	0.235928	-0.168719	0.720717	0.486582	0.377297	0.284384	0.476018	0.215852	0.381168	-0.200836	0.569415	-0.416341	0.249351	-0.410998	0.259207	-0.0254145	0.934859
O00602	-0.515291	0.488304	-1.16949	0.151713	-0.347084	0.560242	-0.225439	0.7392	-0.120644	0.838701	-0.893929	0.175984	-0.782437	0.210717	0.0420159	0.952662	-0.821487	0.257759	-0.239733	0.634959	-0.950644	0.00694437	-0.247835	0.686717	-1.21613	0.0125469	-0.79727	0.197551	-0.830719	0.125925	0.141818	0.789681	-0.673948	0.268324
O00629	-0.013315	0.980164	-1.54263	0.0260252	-0.36267	0.604966	-1.46533	0.0132687	-1.02659	0.192255	-0.887469	0.167919	-0.790645	0.21248	-0.667511	0.277243	-0.716288	0.376319	0.64185	0.375729	-0.44129	0.577371	0.784502	0.177852	0.296983	0.776564	-0.376008	0.664059	-0.606616	0.442035	0.742509	0.240365	-0.88959	0.200517
O00743	-0.160032	0.647469	-0.380404	0.37107	-0.22086	0.548565	0.263945	0.453938	-0.205903	0.651671	0.317968	0.316185	-0.0534822	0.915184	0.00096454	0.998455	-0.39551	0.300734	0.53834	0.142953	0.00734571	0.989063	-0.423013	0.421574	-0.349639	0.495186	0.678808	0.110683	0.638812	0.115198	0.99144	0.0307095	-0.0697173	0.836051
O00754	-0.270508	0.468516	-1.0105	0.025005	-0.350939	0.419755	-0.891943	0.0359584	-1.17581	0.0100894	-0.569464	0.0928729	-0.407032	0.234653	-0.275962	0.3909	-0.87979	0.0874201	0.170523	0.508317	-0.326601	0.417257	0.345473	0.28971	0.0255159	0.959686	-0.291647	0.583365	-0.179373	0.726853	0.130371	0.786599	0.268647	0.618443
O00757	-0.0206812	0.947342	-1.02546	0.055887	0.0747087	0.772902	-0.922005	0.0482839	-0.741052	0.108462	-0.716924	0.129423	0.115404	0.677998	-0.357624	0.394814	-0.564714	0.21261	0.287859	0.66458	0.0200146	0.911265	0.543699	0.316345	0.155656	0.787254	-0.0206562	0.975251	0.755195	0.161278	0.223537	0.726843	0.543912	0.246039
O14579	-0.260405	0.491608	-1.06335	0.0685716	-0.81252	0.0636097	-1.0963	0.0113053	-1.40525	0.0165633	-1.03188	0.0209474	-0.95523	0.0635254	-0.538479	0.168719	-1.09655	0.0129603	-0.228932	0.683295	-0.403116	0.438157	0.297417	0.418064	0.0482952	0.929906	-0.262716	0.430689	-0.0602387	0.857746	0.0591248	0.882547	-0.340974	0.280256
O14617	0.531026	0.150029	0.331016	0.364879	-0.10216	0.755788	0.125382	0.707905	0.0330461	0.928656	0.0199765	0.963768	-0.128561	0.750435	-0.880057	0.0225956	-0.540178	0.196206	0.219986	0.655017	0.504625	0.205268	-0.474413	0.144227	-0.0421981	0.91958	0.258687	0.38986	-0.0457377	0.880659	-0.436551	0.144179	0.17434	0.668967
O14672	-0.309956	0.540024	0.87578	0.116424	0.5765	0.309901	0.461977	0.24393	-0.0184503	0.964647	1.15339	0.0550708	0.985501	0.0711161	-0.31441	0.600484	0.293899	0.559379	-0.0323475	0.955098	0.0990449	0.859588	-1.08634	0.0475408	0.00239296	0.994349	0.385721	0.164541	0.0798762	0.757844	-0.220512	0.440836	0.468706	0.169877
O14744	NA	NA	NA	NA	NA	NA	NA	NA	NA	NA	NA	NA	NA	NA	NA	NA	NA	NA	NA	NA	NA	NA	NA	NA	NA	NA	-1.78039	0.0650716	-0.452408	0.694689	-0.274587	0.822394	-0.416557	0.653685
O14745	0.31859	0.349682	-0.6948	0.0304384	-0.91847	0.0192281	-0.431262	0.276766	-0.39917	0.432725	-1.11336	0.0120762	-1.47971	0.00273005	-0.475882	0.367547	-0.610847	0.341229	-0.0999726	0.768744	-0.242651	0.555959	0.273971	0.639627	0.106914	0.894004	-1.10129	0.0304586	-1.36228	0.014454	-0.550581	0.249884	-0.868307	0.126061
O14773	0.510091	0.229241	0.580885	0.320291	-0.0865299	0.856661	0.701411	0.0925858	0.857636	0.0423665	-0.0507048	0.88463	-0.460788	0.201819	-0.430524	0.361058	0.234316	0.57199	-0.121498	0.804322	0.135833	0.747844	-0.621843	0.180525	-0.113228	0.746977	-0.925535	0.0880441	-0.983553	0.103966	-0.0728631	0.882146	-1.16102	0.040718
O14818	-0.0289081	0.883411	0.0323782	0.923428	0.548081	0.248428	-0.0355749	0.93568	0.252896	0.285375	-0.0267699	0.937206	0.738988	0.0150611	0.0655415	0.829678	0.153397	0.515004	-0.0880562	0.864779	0.161999	0.759728	0.0722083	0.892757	-0.128408	0.641577	0.25203	0.515218	0.849651	0.0970709	0.0044109	0.992067	0.0505658	0.915255
O14880	-0.237667	0.677623	2.37874	0.00290042	0.773021	0.267261	1.70329	0.00408539	0.00151615	0.998112	2.59707	0.000321516	2.38034	0.00103688	1.19349	0.0414445	-0.33181	0.647899	-0.0193327	0.966866	1.36965	0.0624892	-0.747461	0.0776666	-0.570993	0.488689	-0.417409	0.688429	-0.0465103	0.963582	-0.825801	0.428517	0.625573	0.572071
O14920	-0.0111674	0.984042	NA	NA	NA	NA	NA	NA	NA	NA	NA	NA	NA	NA	NA	NA	NA	NA	NA	NA	NA	NA	NA	NA	NA	NA	0.493243	0.345336	0.403375	0.38297	0.272277	0.564531	0.0578973	0.891704
O14929	-0.900304	0.225086	-1.26432	0.0530805	-2.10093	0.000635249	-1.33954	0.0250608	-1.02853	0.133353	-0.747653	0.395048	-1.08255	0.250482	-0.705634	0.439277	0.172053	0.857305	-0.383639	0.639228	0.118075	0.862115	-0.266401	0.71929	0.300276	0.73692	NA	NA	NA	NA	NA	NA	NA	NA
O14949	NA	NA	NA	NA	NA	NA	NA	NA	NA	NA	NA	NA	NA	NA	NA	NA	NA	NA	NA	NA	NA	NA	NA	NA	NA	NA	NA	NA	NA	NA	NA	NA	NA	NA
O14950	0.756734	0.158147	-0.308196	0.664657	-0.83921	0.276005	-1.31183	0.0649547	-0.951755	0.161044	-1.12784	0.209178	-2.1168	0.0075606	-0.994993	0.245057	-1.83542	0.025705	-0.0629071	0.957909	-0.520859	0.568356	1.07357	0.286395	-0.126933	0.885364	0.277902	0.651147	-0.719764	0.344441	0.171193	0.803495	-0.315268	0.644512
O14964	NA	NA	NA	NA	NA	NA	NA	NA	NA	NA	NA	NA	NA	NA	NA	NA	NA	NA	NA	NA	NA	NA	NA	NA	NA	NA	0.339776	0.458852	1.29972	0.0143733	0.00618809	0.989988	-0.00490557	0.991498
O14974	-0.0243826	0.940616	-0.720288	0.0801395	0.209644	0.575781	0.0647765	0.883493	-0.318393	0.403402	-0.207486	0.522695	-0.119869	0.727413	0.670723	0.0388751	-0.162795	0.610027	0.488419	0.19172	-0.353895	0.375917	0.581564	0.193586	0.131215	0.726487	-1.17188	0.0409807	-0.69202	0.400386	-0.337275	0.618734	-0.956174	0.0985369
O14976	-0.101203	0.812789	-0.23127	0.599423	-0.226599	0.507226	-0.115198	0.781938	0.231341	0.551409	-0.333007	0.486885	-0.0941215	0.818094	0.530774	0.303997	0.730718	0.107026	-0.20294	0.683143	0.0312745	0.910702	0.54477	0.290046	0.398173	0.257723	0.219832	0.463049	-0.301812	0.38737	-0.30494	0.463762	-0.296238	0.444597
O14979	0.480504	0.303374	0.118296	0.826921	0.295375	0.571079	0.235031	0.622247	0.326626	0.426444	-0.460353	0.281615	0.00484101	0.992088	-0.33391	0.465435	0.155474	0.704818	-0.0981451	0.831254	0.18997	0.733081	-0.0884369	0.849467	0.309353	0.284248	-0.209815	0.680968	-0.27852	0.603645	0.179239	0.777953	0.0362817	0.950634
O14980	-0.0196283	0.93947	-0.134636	0.716407	0.581476	0.148895	0.11614	0.710112	1.06886	0.0151395	0.218407	0.499238	0.397813	0.250816	0.339814	0.216954	1.1095	0.00158883	0.333415	0.471392	-0.203292	0.662329	0.204046	0.532942	0.0210186	0.960477	0.176066	0.695519	-0.0392546	0.942921	-0.502126	0.258591	0.334805	0.452072
O15031	-0.141401	0.64807	-0.0445211	0.906396	-0.0366819	0.859736	-0.54945	0.173158	-0.545685	0.083135	-0.360685	0.383508	-0.44179	0.200621	-0.362342	0.283084	-0.505024	0.175653	-0.457564	0.390827	-0.546509	0.0285919	0.0457077	0.912084	-0.100739	0.763253	-0.382583	0.0638797	-0.391622	0.0204666	-0.00303919	0.987036	-0.0478442	0.780299
O15042	-0.351113	0.464112	0.033399	0.947176	0.101603	0.871399	-0.163782	0.724858	-0.329221	0.519853	0.150869	0.759247	0.311002	0.633371	0.286014	0.614619	-0.168553	0.729494	-0.233643	0.655712	-0.141713	0.859872	0.098684	0.858879	-0.190445	0.727881	0.399234	0.211561	0.67926	0.052794	0.106549	0.808131	0.32444	0.287528
O15117	0.0164638	0.970319	-0.0122955	0.97726	0.48751	0.406404	-0.249834	0.624582	0.840014	0.0903168	0.380917	0.497117	-0.00552323	0.992027	0.178704	0.678192	0.986491	0.0956082	0.409676	0.504568	-0.476569	0.49862	0.445002	0.382285	0.162941	0.778702	0.301434	0.503029	-0.312304	0.45498	-0.255037	0.48379	0.210407	0.561435
O15127	-0.359015	0.446763	-0.394131	0.663293	-0.474142	0.386358	0.0486573	0.934167	-1.18315	0.0572132	0.0266384	0.973058	-0.382798	0.588672	-0.744005	0.196223	-0.325334	0.589297	0.0617549	0.961774	-0.267671	0.735807	-1.15168	0.115847	0.498798	0.497285	0.0903287	0.857316	0.189347	0.653168	0.416726	0.38246	0.150965	0.725858
O15143	-0.293721	0.300628	-0.468577	0.0705697	0.0624237	0.845119	-0.137042	0.59364	-0.687462	0.113602	-0.0395269	0.883585	-0.119688	0.729155	0.122665	0.68958	-0.306838	0.51099	0.135329	0.455667	-0.475833	0.242413	-0.0340139	0.904516	0.0869034	0.885847	0.316381	0.397981	0.42538	0.267043	0.140633	0.659299	0.240351	0.492847
O15144	-0.533312	0.0437845	-0.459211	0.0417416	-0.676504	0.0656268	-0.609706	0.0507975	-0.988357	0.00151542	0.0496266	0.873996	-0.245267	0.48928	-0.707504	0.0488287	-0.204776	0.52476	-0.0244745	0.938696	-0.102074	0.819814	-0.63111	0.115536	0.250269	0.447847	-0.110573	0.679585	-0.0460425	0.867678	-0.177742	0.563856	0.10318	0.688894
O15145	-0.40416	0.0656254	-0.248831	0.348884	-0.469514	0.230273	-0.450472	0.179037	-0.562529	0.122927	-0.107896	0.711055	-0.591248	0.126465	-0.159422	0.616467	-0.0307835	0.940408	-0.263225	0.498205	-0.525895	0.324568	-0.113111	0.791959	0.127585	0.817288	0.0210106	0.945787	0.204942	0.447975	-0.200342	0.524408	0.257917	0.361574
O15231	NA	NA	NA	NA	NA	NA	NA	NA	NA	NA	NA	NA	NA	NA	NA	NA	NA	NA	NA	NA	NA	NA	NA	NA	NA	NA	-0.344945	0.701335	-0.252711	0.775103	-0.405092	0.590284	-0.153609	0.753917
O15258	-0.00417212	0.993504	-0.30333	0.670044	-0.0322626	0.941394	0.213137	0.603686	0.208995	0.629524	-0.164055	0.818678	-0.269998	0.698405	-0.470249	0.440394	-0.0290649	0.964205	0.135102	0.891385	-0.241908	0.713821	-0.687558	0.194604	-0.242232	0.668684	-0.0739566	0.906694	-0.499265	0.577314	-0.348821	0.655795	0.405441	0.222115
O15260	-0.00472087	0.993793	0.905113	0.330548	-0.0203605	0.975741	-0.0594248	0.91607	0.298846	0.635992	0.544316	0.483594	0.225599	0.768408	-0.337961	0.595077	0.506322	0.45796	-0.365519	0.746668	0.241239	0.775006	-0.283257	0.625737	0.202755	0.769946	0.282415	0.655911	-0.00895845	0.98639	0.254477	0.640247	0.286565	0.620266
O15269	0.0312603	0.831689	-0.280638	0.4507	0.797677	0.0221933	0.704308	0.0819706	0.17555	0.615636	0.130886	0.483529	0.26073	0.50885	0.713417	0.289917	0.15302	0.346177	0.442784	0.309348	-0.505686	0.31222	0.0403697	0.957143	0.0087305	0.983727	0.360951	0.489062	0.334942	0.441912	0.230544	0.692717	-0.031633	0.948578
O15270	-0.0878893	0.939037	-0.633278	0.585157	-0.676431	0.518671	0.153862	0.870563	0.0321694	0.973697	-0.849593	0.460096	-0.154978	0.878564	0.624233	0.549368	0.671136	0.50734	-0.304204	0.770442	0.433564	0.606312	0.382481	0.589095	0.551077	0.448565	0.0713854	0.887587	0.239762	0.631021	0.0485713	0.936972	0.826096	0.102891
O15347	-0.142705	0.692687	0.74299	0.141631	0.387698	0.424897	0.222494	0.4818	0.403144	0.378788	0.62195	0.14679	0.894463	0.0639731	0.2553	0.571911	0.316356	0.459365	-0.263745	0.629067	0.364061	0.52724	-0.109899	0.791744	-0.229493	0.66805	0.0854419	0.863482	0.216109	0.72413	-0.304752	0.569322	-0.334252	0.53837
O15371	0.015878	0.942335	-0.104618	0.716335	-0.401981	0.0914208	-0.308582	0.38523	-0.32065	0.183414	-0.482955	0.253998	-0.490879	0.120021	-0.378526	0.161906	-0.575252	0.0481093	-0.362459	0.519721	-0.0730201	0.814375	-0.0540662	0.8913	-0.238725	0.398069	0.0874389	0.875737	-0.0729371	0.895407	0.533884	0.321505	0.251371	0.627224
O15400	0.0485243	0.777132	0.359147	0.0808324	0.824039	0.000899273	0.349975	0.161885	0.619616	0.023363	0.356322	0.129011	0.0131232	0.961743	0.418352	0.0998742	0.45794	0.0838134	0.0456993	0.862831	-0.762391	0.0258864	0.116901	0.704063	-0.113152	0.728507	0.356153	0.278185	0.415672	0.257661	0.491092	0.137419	0.137375	0.603581
O15427	0.0413209	0.852098	0.225992	0.550549	0.70532	0.00625641	-0.064982	0.773026	0.113837	0.669288	0.217865	0.472973	0.53919	0.0640014	0.0438436	0.885747	-0.0204898	0.93311	0.0331936	0.944641	-0.124809	0.640776	0.150147	0.639557	-0.0930061	0.756001	0.453911	0.333087	0.312407	0.499703	0.479351	0.293416	0.43961	0.309709
O15498	-0.250508	0.707032	NA	NA	-0.464851	0.564269	-0.796368	0.246987	-1.07511	0.27863	0.327294	0.656651	0.155815	0.737924	-0.53577	0.314486	0.185304	0.864747	NA	NA	0.370158	0.604106	0.0100902	0.982115	1.00991	0.468622	0.41015	0.576429	0.432968	0.466191	0.553756	0.410585	0.609277	0.275744
O15511	0.375199	0.272072	2.0703	0.000798451	1.31558	0.000163095	1.33606	0.0142015	0.970869	0.001178	1.21252	0.0138866	1.15656	0.00838688	0.533301	0.285066	0.768527	0.12217	-0.482579	0.400673	0.216174	0.436842	-0.427558	0.496963	0.172857	0.651437	0.703194	0.0153511	0.844349	0.0367268	0.522745	0.25205	0.510964	0.060265
O15553	0.071581	0.801582	NA	NA	-0.16306	0.436504	0.554524	0.450799	-0.884686	0.121287	0.123552	0.824999	-0.280782	0.372511	-0.244603	0.721944	NA	NA	NA	NA	-0.0461409	0.844936	-0.727546	0.494693	NA	NA	0.701717	0.153501	0.253366	0.632155	0.806593	0.103273	0.404116	0.258176
O43143	0.730266	0.0278878	0.474021	0.173602	0.572626	0.0531437	0.281299	0.347091	0.0647691	0.795099	-0.321197	0.299147	-0.288872	0.386724	-0.0122839	0.970944	-0.629148	0.0803698	-0.0649523	0.840033	-0.131231	0.662352	0.436683	0.210473	0.0363494	0.889038	-0.306218	0.235651	-0.165949	0.492369	-0.00790341	0.979924	-0.330204	0.154393
O43148	-0.399955	0.566816	0.181105	0.839675	1.1443	0.16515	0.820274	0.22899	0.506963	0.499409	0.140799	0.830696	0.999007	0.0672173	1.37989	0.0350916	1.11741	0.080595	-0.440261	0.591179	-0.545246	0.351015	0.159657	0.725156	0.210495	0.722872	0.603951	0.192383	0.791623	0.142511	0.330616	0.520195	0.0576212	0.896092
O43149	NA	NA	NA	NA	NA	NA	NA	NA	NA	NA	NA	NA	NA	NA	NA	NA	NA	NA	NA	NA	NA	NA	NA	NA	NA	NA	0.51068	0.396526	0.109482	0.850922	-0.131249	0.802026	0.118402	0.846041
O43169	0.833845	0.0210022	0.0402252	0.904578	0.145077	0.646444	0.0333185	0.929701	0.0739354	0.801573	-0.669222	0.0569331	-0.919077	0.0095836	-0.507105	0.161187	-0.764541	0.0466204	0.124398	0.696294	-0.230309	0.4234	0.293422	0.477717	-0.00463111	0.987704	-0.0884292	0.866131	-0.251964	0.538748	-0.383689	0.532227	-0.597531	0.308411
O43181	0.0953933	0.892742	-1.89946	0.0509273	-1.60508	0.0547992	-2.42869	0.0036457	-1.83656	0.037451	-1.4332	0.0950635	-1.76978	0.0293391	-1.60943	0.0380545	-2.00803	0.0408833	0.561656	0.534438	-0.0693043	0.915932	0.914654	0.0806064	-0.0760775	0.926017	0.702354	0.277931	0.88057	0.255571	-0.465694	0.582613	0.208791	0.714674
O43242	-0.0118312	0.968286	0.319576	0.26807	0.307035	0.246956	0.534373	0.0592407	0.704344	0.0117362	0.221801	0.475155	-0.0371823	0.91486	0.271226	0.462503	0.742743	0.115065	-0.109607	0.685768	-0.356048	0.269181	-0.274978	0.422098	0.0265683	0.947448	-0.0955065	0.819789	-0.0122923	0.971668	-0.196222	0.544058	0.0672135	0.828377
O43252	-0.154383	0.766483	-0.404793	0.615141	-1.17195	0.0253507	-0.700526	0.21614	-0.798225	0.270494	-0.390548	0.523156	-0.951629	0.0918584	0.230314	0.708595	-0.732681	0.175675	-0.140138	0.879777	0.065937	0.88471	0.776456	0.24938	-0.0888387	0.906746	0.436882	0.222957	0.15334	0.641469	0.662169	0.0687366	0.553192	0.135538
O43290	-0.41797	0.479916	0.825701	0.39777	2.07653	0.0562549	1.63638	0.0556718	0.870722	0.318613	1.35037	0.225293	1.98413	0.0643223	2.82218	0.00566436	0.862135	0.441764	0.106702	0.9337	-0.510373	0.662207	0.767829	0.367236	-0.426557	0.74443	-0.235139	0.57994	0.699583	0.268347	-0.186544	0.72067	-0.670111	0.240746
O43324	-0.352037	0.304765	-0.933862	0.0279068	-1.16074	0.0503673	-1.06661	0.0755751	-0.953025	0.0131237	-0.826302	0.127904	-1.75157	0.00214787	-0.316464	0.543496	-0.5973	0.0957739	-0.244478	0.708763	-0.942874	0.161783	0.398111	0.587291	0.00368829	0.989292	-0.880572	0.107109	-0.918929	0.104402	-0.555683	0.285499	-0.425375	0.291952
O43390	-0.197359	0.266087	-1.4493	0.00110924	-1.36028	0.00979619	-1.64319	0.00110151	-0.753194	0.0011896	-1.15558	0.00158856	-1.56595	0.000509665	-0.978086	0.0449866	-0.434753	0.0216233	0.0963601	0.832009	-0.403026	0.484992	0.467748	0.446468	0.121082	0.464883	-0.845826	0.0990593	-1.15009	0.0164626	-0.418011	0.171165	-0.227515	0.339816
O43395	0.780026	0.468659	NA	NA	1.16492	0.309973	1.24432	0.278504	1.47485	0.12805	-0.480992	0.693962	0.151775	0.900067	0.72565	0.512578	-0.354976	0.746122	NA	NA	-0.233118	0.851927	0.261359	0.804699	-1.0498	0.188148	-1.42712	0.0675579	-0.221532	0.487198	-0.963616	0.267405	-0.848846	0.308293
O43399	0.623832	0.0559774	1.36202	0.00355242	1.03782	0.0430485	0.948149	0.00546474	1.73022	0.000198502	0.473348	0.275034	0.63139	0.231539	0.264661	0.487718	1.12757	0.0200869	-0.264843	0.623195	0.217398	0.743277	-0.0596564	0.871334	0.0211871	0.962769	0.286536	0.36629	-0.111552	0.818731	-0.245884	0.447873	0.410251	0.220047
O43488	-0.395619	0.288966	-0.401866	0.273995	-1.05815	0.149693	-0.62697	0.137795	-1.72998	0.00462247	-0.195012	0.637993	-0.623944	0.274703	-0.604408	0.235058	-1.43409	0.015777	-0.188765	0.65355	0.038585	0.964842	-0.373057	0.494352	-0.0997234	0.874304	-0.493677	0.443418	0.118077	0.832114	0.529479	0.395117	0.0587085	0.911815
O43493	-0.0336444	0.796729	0.781414	0.0549018	1.57879	0.000335346	1.08634	0.00696655	1.07521	0.026641	0.589612	0.264771	1.14688	0.0192418	1.46916	0.0199239	0.454973	0.221798	-0.225447	0.774782	-0.46556	0.41336	0.349172	0.614182	-0.653883	0.312134	-0.14745	0.742881	0.173749	0.711212	0.165303	0.675778	-0.815469	0.0204103
O43516	0.51299	0.0418592	1.72166	0.00450799	1.43583	0.00918094	1.34294	0.00387538	1.86893	4.21723e-05	1.17164	0.0423957	1.39884	0.0107265	0.567594	0.102548	1.18819	0.00492705	-0.0370306	0.963702	0.475998	0.480049	-0.26236	0.579975	-0.167754	0.686363	0.839668	0.154963	0.704221	0.238662	-0.146189	0.799469	0.454874	0.341549
O43566	NA	NA	NA	NA	NA	NA	NA	NA	NA	NA	NA	NA	NA	NA	NA	NA	NA	NA	NA	NA	NA	NA	NA	NA	NA	NA	-0.650987	0.110927	-0.386618	0.314613	-0.388618	0.404037	-0.0367367	0.942668
O43583	-0.0425692	0.770675	-0.519466	0.0216886	-0.297128	0.300025	-0.258134	0.316523	-0.473011	0.0167487	-0.227191	0.284738	-0.203399	0.344958	-0.0346732	0.863548	-0.339032	0.152551	0.249707	0.382014	0.0511604	0.88059	0.180892	0.558149	0.0914101	0.723917	0.400461	0.267166	0.505559	0.28011	-0.12975	0.595787	0.316749	0.112341
O43592	-0.278592	0.651448	-0.244541	0.736573	-0.560538	0.363944	-0.413197	0.424446	0.0100728	0.985316	-0.0158236	0.982078	-1.30762	0.118782	-1.61479	0.0627557	0.374855	0.667012	-0.049874	0.953231	-1.02567	0.220665	-1.48018	0.0646499	0.0861902	0.916923	0.565747	0.610034	-0.695355	0.395317	0.0597314	0.941279	-0.303846	0.741843
O43598	0.106356	0.822821	-0.264056	0.509643	0.49257	0.360539	0.363498	0.573268	0.598287	0.115904	0.474428	0.411282	-0.659512	0.234954	0.616351	0.408782	0.405943	0.48369	0.84484	0.124502	-1.04573	0.100467	0.359209	0.671027	-0.0859885	0.831655	NA	NA	NA	NA	NA	NA	NA	NA
O43615	0.110973	0.849861	0.00815532	0.989392	-0.0494398	0.937863	-0.205558	0.730123	0.163257	0.821449	-0.273156	0.673306	-0.783619	0.207533	-0.0912846	0.887377	-0.272223	0.744525	-0.170339	0.804026	-0.623206	0.347672	0.225247	0.731917	-0.324508	0.745983	0.209524	0.662341	0.0646893	0.885671	-0.011674	0.981208	-0.322599	0.481549
O43617	0.656705	0.191141	0.396764	0.623821	-0.0844324	0.879206	0.350172	0.746074	0.703794	0.242188	-0.476505	0.558112	-0.666033	0.209465	0.230781	0.630651	NA	NA	-0.216564	0.834392	0.0751043	0.89687	0.537314	0.62628	NA	NA	-0.107919	0.752062	-0.359997	0.236238	0.0657771	0.856124	-0.14965	0.543835
O43633	0.0325981	0.925256	0.175008	0.70921	1.55195	0.0170519	1.02717	0.121109	0.922731	0.0856609	0.447926	0.390047	1.21052	0.00812459	0.519384	0.36339	0.695093	0.16656	0.305516	0.663377	-0.308828	0.621335	-0.475184	0.564581	-0.19504	0.766389	0.913412	0.144022	0.371677	0.601189	0.306518	0.698823	0.45173	0.490335
O43660	NA	NA	NA	NA	NA	NA	NA	NA	NA	NA	NA	NA	NA	NA	NA	NA	NA	NA	NA	NA	NA	NA	NA	NA	NA	NA	NA	NA	NA	NA	NA	NA	NA	NA
O43674	0.320622	0.45039	0.651495	0.15386	-1.09712	0.0201427	-0.329518	0.482085	0.0529975	0.888303	-0.404251	0.526461	-0.637176	0.287554	-1.40108	0.036031	-0.273998	0.562254	-0.735124	0.349078	0.780568	0.211673	-0.750944	0.270565	-0.00637371	0.987484	-0.260697	0.51816	-0.401673	0.270579	0.310206	0.533867	0.404947	0.239224
O43678	0.728641	0.552241	NA	NA	0.850894	0.510826	0.0148745	0.991581	0.938906	0.472715	0.223046	0.809377	-0.491989	0.590382	-0.96454	0.387884	-0.130846	0.910476	NA	NA	-0.614241	0.403471	-0.250773	0.841257	-0.34111	0.76725	NA	NA	NA	NA	NA	NA	NA	NA
O43684	-0.162311	0.483663	-0.779438	0.0300983	-0.207082	0.416516	-0.544921	0.0411749	-0.63976	0.0427503	-0.426687	0.0989202	-0.235619	0.383885	-0.743903	0.00591606	-0.582057	0.0836093	0.190441	0.569339	-0.190848	0.516741	-0.361293	0.143811	-0.104608	0.782872	0.122139	0.66152	0.10531	0.666793	-0.109186	0.729398	0.0348236	0.883134
O43707	-0.577959	0.0703598	-0.444358	0.120381	-0.638541	0.0589346	-0.250082	0.220357	-1.14748	0.000108759	-0.162422	0.675986	-0.308346	0.529516	-0.387721	0.424565	-0.452652	0.23925	-0.296024	0.480059	-0.247764	0.635898	-0.715599	0.126451	0.116871	0.659934	0.00285377	0.995973	-0.0754552	0.89543	0.201541	0.6859	0.216788	0.655662
O43719	-0.241255	0.490705	-0.360097	0.351604	0.17691	0.649353	0.0257474	0.947537	-0.460149	0.165239	-0.0419057	0.882516	0.136311	0.65633	0.603415	0.138306	-0.0210636	0.949886	0.0769357	0.740954	-0.281854	0.42284	0.336412	0.447382	0.197831	0.469494	-0.0160777	0.960189	-0.160939	0.560937	0.0367516	0.904542	-0.308841	0.320947
O43747	-0.193324	0.366666	-0.234094	0.533063	0.173703	0.451211	-0.203461	0.405197	0.09443	0.690855	-0.181496	0.414917	0.128465	0.611787	0.145478	0.504829	0.0845163	0.735175	-0.140726	0.723722	-0.238562	0.390962	0.155615	0.535283	-0.203238	0.476703	0.332432	0.208142	0.380456	0.0611933	0.261228	0.389596	0.410434	0.0816593
O43760	0.181663	0.352901	0.598738	0.08532	0.422262	0.147396	0.936707	0.00174545	0.155909	0.552838	0.52185	0.0380617	0.47155	0.027633	0.416381	0.0890835	0.153405	0.740287	0.104775	0.777105	0.230951	0.428765	-0.338663	0.233364	0.179159	0.740084	0.739463	0.0551595	0.371619	0.180779	0.186128	0.449789	0.488445	0.16174
O43765	NA	NA	NA	NA	NA	NA	NA	NA	NA	NA	NA	NA	NA	NA	NA	NA	NA	NA	NA	NA	NA	NA	NA	NA	NA	NA	-1.28717	0.112769	-0.207178	0.827279	-0.519307	0.495015	-0.769781	0.320827
O43772	-0.355795	0.230319	0.625158	0.131133	-0.403341	0.114491	-0.359679	0.384902	-0.0939574	0.684106	0.773246	0.11778	0.720824	0.180892	-0.401442	0.348007	0.509967	0.165323	-0.207708	0.744825	0.76837	0.159966	-0.397558	0.465746	0.248129	0.390077	0.50034	0.135866	0.396676	0.230595	0.620416	0.108806	0.693414	0.0492349
O43776	-0.144884	0.436736	-0.881409	0.0332409	-0.551692	0.0901642	-0.523356	0.0835364	-0.352249	0.1507	-0.619978	0.0579945	-0.53448	0.0533705	-0.593251	0.058829	-0.298972	0.27191	0.116547	0.816044	-0.127672	0.731963	-0.214778	0.576035	-0.0916066	0.776838	0.286333	0.300337	-0.275327	0.415988	-0.15395	0.586455	0.48206	0.208411
O43809	-0.33379	0.474993	-0.603967	0.332156	-0.935367	0.0445034	-0.391235	0.379952	-0.562959	0.306984	-0.134584	0.762493	-0.363294	0.462286	-0.804799	0.177383	-0.375693	0.502497	0.135594	0.815323	0.238284	0.591074	-0.747354	0.20187	-0.146523	0.821072	-0.587939	0.2413	-0.189257	0.702122	0.316444	0.529734	-0.0752939	0.880474
O43815	0.144182	0.66388	1.01286	0.106825	0.0291375	0.957175	0.311697	0.565883	-0.0840497	0.861365	0.828367	0.0656175	0.52675	0.219201	-0.48937	0.11227	-0.23309	0.386615	-0.0403081	0.953877	0.641795	0.32247	-0.656885	0.240499	-0.00485827	0.991954	0.742402	0.174908	1.07287	0.0530294	0.922927	0.0464545	0.750113	0.100179
O43823	NA	NA	NA	NA	NA	NA	NA	NA	NA	NA	NA	NA	NA	NA	NA	NA	NA	NA	NA	NA	NA	NA	NA	NA	NA	NA	0.325912	0.696454	0.585984	0.167418	0.234595	0.592767	0.105561	0.822937
O43837	NA	NA	NA	NA	NA	NA	NA	NA	NA	NA	NA	NA	NA	NA	NA	NA	NA	NA	NA	NA	NA	NA	NA	NA	NA	NA	0.44544	0.379041	0.440315	0.411848	0.231574	0.67049	0.481362	0.0717456
O43865	0.0644227	0.845653	1.1343	0.0128674	0.12594	0.781615	0.285486	0.503393	1.01921	0.0109468	0.35821	0.346991	0.450531	0.48177	-0.0365949	0.895393	0.555722	0.0909481	-0.711667	0.118547	0.389014	0.612614	-0.257658	0.510183	-0.399067	0.182777	0.702245	0.079916	-0.11882	0.729907	0.0582965	0.896854	0.611181	0.115885
O43920	-0.262895	0.171548	-1.12214	0.147428	-1.04102	0.0228715	-0.381673	0.233984	-0.529725	0.0129649	-0.595072	0.139574	-0.916311	0.0290389	-0.646498	0.162324	-0.0541991	0.724755	0.264174	0.777687	-0.138187	0.801482	-0.52772	0.350636	0.212631	0.127419	-0.737704	0.293847	-0.564669	0.387277	-1.33094	0.0209182	-0.572881	0.336161
O43924	NA	NA	NA	NA	NA	NA	NA	NA	NA	NA	NA	NA	NA	NA	NA	NA	NA	NA	NA	NA	NA	NA	NA	NA	NA	NA	NA	NA	NA	NA	NA	NA	NA	NA
O60216	NA	NA	NA	NA	NA	NA	NA	NA	NA	NA	NA	NA	NA	NA	NA	NA	NA	NA	NA	NA	NA	NA	NA	NA	NA	NA	NA	NA	NA	NA	NA	NA	NA	NA
O60234	-0.0457889	0.749082	-0.821902	0.00831567	-1.56001	0.000812622	-1.19578	0.000925659	-0.921893	2.79595e-05	-1.06427	0.0191526	-1.52513	0.00180781	-1.21061	0.00915263	-0.805183	0.00149619	-0.288153	0.617176	-0.010915	0.98384	-0.0606192	0.902178	0.0709212	0.709219	-0.75723	0.0413359	-0.974585	0.0317414	-0.397034	0.265227	-0.277109	0.305585
O60264	-0.0680787	0.690581	-0.253465	0.242394	-0.162319	0.301076	0.0600009	0.77604	-0.376031	0.0361927	-0.209463	0.418163	-0.181385	0.397627	-0.11829	0.556164	-0.439206	0.0577234	-0.0240767	0.941979	-0.0871443	0.6636	-0.24637	0.322919	-0.131254	0.51884	-0.13568	0.621904	0.0982504	0.788785	-0.284076	0.317077	-0.214681	0.38984
O60313	0.377138	0.440816	1.04967	0.0344321	0.428028	0.225944	0.561437	0.213073	0.53393	0.182372	0.257622	0.625348	-0.0729067	0.881879	0.00485669	0.993013	0.351515	0.522031	-0.414909	0.391036	-0.123796	0.689923	-0.179442	0.726422	0.194723	0.632028	0.0893423	0.8209	0.0562674	0.809321	0.132456	0.586914	0.152287	0.543273
O60361	-0.0497658	0.888364	0.0934797	0.873691	0.262407	0.738812	-0.0526389	0.938813	0.000882714	0.997999	0.21338	0.70709	0.589077	0.47846	0.0203678	0.984143	-0.109836	0.893287	0.0701341	0.923851	0.276904	0.796663	0.023241	0.984299	-0.160485	0.844515	0.185126	0.79079	0.763133	0.167263	0.0872215	0.901314	0.2281	0.669652
O60449	-0.30828	0.535286	NA	NA	-0.79705	0.211558	-1.00294	0.1952	-0.347287	0.681409	-1.88296	0.000278588	-1.26155	0.0496319	0.296355	0.520989	NA	NA	NA	NA	-0.772778	0.256435	0.991013	0.23916	NA	NA	0.0322	0.964828	0.222713	0.755105	0.345814	0.623437	-0.181346	0.794952
O60486	NA	NA	NA	NA	NA	NA	NA	NA	NA	NA	NA	NA	NA	NA	NA	NA	NA	NA	NA	NA	NA	NA	NA	NA	NA	NA	-0.315035	0.824657	-0.279331	0.850854	0.140404	0.923508	-0.387698	0.78712
O60488	0.527179	0.130815	NA	NA	0.290923	0.577604	-0.255396	0.621943	0.627369	0.434456	0.0932134	0.85714	-0.994193	0.152208	-0.170814	0.686247	0.400582	0.558107	NA	NA	-0.757936	0.385089	0.611761	0.351952	0.300392	0.806893	-0.310217	0.472761	-0.679592	0.0388147	-0.0359473	0.911839	0.0318866	0.917336
O60493	0.090679	0.842107	NA	NA	-0.182069	0.778046	0.477027	0.559371	-0.13614	0.820793	0.670124	0.434228	0.109594	0.874016	-0.183634	0.401141	NA	NA	NA	NA	0.382342	0.674375	-0.569982	0.391731	NA	NA	0.525859	0.482675	0.508731	0.447822	0.727083	0.263618	0.802052	0.318892
O60506	-0.205378	0.0744305	-0.235447	0.0704144	-0.841558	0.0130565	-0.500004	0.00594915	-0.715525	0.00435378	-0.0387581	0.83285	-0.468204	0.187012	-0.565195	0.0770467	-0.471836	0.0438649	-0.0086897	0.97027	0.167976	0.722635	-0.270569	0.432893	0.0383109	0.900566	-0.402614	0.179188	-0.464494	0.0962633	-0.303475	0.377875	-0.10771	0.666626
O60547	-0.24495	0.610509	-0.0565978	0.896366	0.0197216	0.95641	0.0862886	0.826806	-0.125562	0.77781	0.241913	0.597494	0.21829	0.648491	0.321694	0.581742	0.0107864	0.983131	0.0535611	0.869367	-0.0463817	0.884733	-0.00954452	0.98512	-0.108602	0.809694	-0.257557	0.640552	0.00570326	0.989852	0.0541832	0.913415	-0.23069	0.670589
O60603	-0.277305	0.125743	-0.435075	0.0328654	-0.7237	0.00586413	-0.942873	0.00685636	-0.616796	0.0111263	-0.248878	0.414199	-0.715427	0.0131805	-0.129993	0.664403	-0.126707	0.669342	-0.0911069	0.818539	-0.269032	0.354458	0.535574	0.206087	0.212784	0.536087	-0.506499	0.0389286	-0.604889	0.00769787	-0.33674	0.184576	-0.261973	0.367367
O60610	0.437956	0.134013	0.606719	0.0683485	0.610396	0.132697	0.261967	0.202587	0.744563	0.00448412	-0.0667149	0.817793	0.169505	0.600724	0.338491	0.34649	0.368397	0.238082	-0.235478	0.450196	-0.00293528	0.994625	0.514481	0.100087	0.0617901	0.760699	-0.0780619	0.808408	0.0329376	0.911545	-0.119787	0.716149	-0.171257	0.629632
O60645	NA	NA	NA	NA	NA	NA	NA	NA	NA	NA	NA	NA	NA	NA	NA	NA	NA	NA	NA	NA	NA	NA	NA	NA	NA	NA	NA	NA	NA	NA	NA	NA	NA	NA
O60664	0.489404	0.061942	1.26746	0.00322483	1.38521	0.00317456	1.14197	0.00394239	1.65349	0.000416072	0.627935	0.226773	0.485575	0.254622	1.19026	0.00450875	1.20349	0.0140725	-0.15012	0.827177	-0.410236	0.452404	0.537695	0.222331	0.0394095	0.939878	0.0700432	0.861639	0.084125	0.832296	0.656519	0.0619271	-0.170168	0.674389
O60749	0.489593	0.155489	0.430602	0.414207	1.03804	0.0429212	0.321823	0.465867	1.39332	0.00257408	0.340774	0.475984	0.243715	0.547914	0.0126368	0.975674	0.993798	0.0386706	0.399765	0.575234	-0.304729	0.577962	0.180407	0.732464	0.0900669	0.850554	0.050839	0.859099	0.0862495	0.76875	-0.309005	0.310786	0.303677	0.240538
O60763	0.0714665	0.673669	0.182881	0.503928	0.0540383	0.748306	-0.0425946	0.728277	-0.210436	0.262197	-0.0474129	0.827349	0.167414	0.48309	0.256058	0.325206	-0.12541	0.64429	-0.158828	0.638413	0.184843	0.455129	0.370119	0.13488	0.156492	0.596847	0.260322	0.181066	0.473141	0.00693154	0.036733	0.872191	-0.0532438	0.761526
O60784	-0.156621	0.807868	0.061562	0.936569	-0.67641	0.213846	0.412008	0.482248	-0.0332054	0.950626	-0.219236	0.76956	-0.259123	0.688356	0.464682	0.526539	0.246889	0.699865	-0.437419	0.641013	0.260665	0.579582	-0.103947	0.874816	0.123474	0.797137	-0.516645	0.308737	0.325667	0.652411	0.333585	0.498015	-0.248487	0.654904
O60812	-0.123794	0.757821	-0.846245	0.140057	-1.18375	0.043635	-1.33033	0.15576	-0.25691	0.506617	-1.15791	0.106664	-1.34127	0.0505166	-0.4072	0.544318	0.488088	0.2516	-0.43546	0.591154	-0.281317	0.675777	0.79934	0.477803	0.621203	0.127713	-0.970966	0.0356563	-2.0874	9.61638e-06	-1.07815	0.0420996	-0.762516	0.185443
O60826	NA	NA	NA	NA	NA	NA	NA	NA	NA	NA	NA	NA	NA	NA	NA	NA	NA	NA	NA	NA	NA	NA	NA	NA	NA	NA	-0.353422	0.52666	-0.391913	0.321299	-0.0196702	0.964715	0.473639	0.391398
O60828	0.175304	0.782651	0.345961	0.543497	0.864645	0.24629	0.855042	0.302232	-0.125847	0.80248	-0.170853	0.782784	0.313147	0.675024	0.965227	0.167412	0.289394	0.689471	-0.341511	0.387357	-0.376194	0.656563	0.285489	0.738539	0.590545	0.267645	-0.0215284	0.926722	0.993463	0.165369	0.432871	0.30138	0.23397	0.350699
O60841	-0.194503	0.38682	0.812373	0.0497739	1.47889	0.0110078	1.40429	0.00158091	0.628003	0.0650777	0.948495	0.00852565	1.72978	0.000747073	2.22359	0.00149673	0.615106	0.113194	-0.0583808	0.902683	0.0563918	0.928819	0.624796	0.347572	-0.207401	0.65768	-0.572554	0.312304	-0.244205	0.673436	-0.0401563	0.950747	-0.181592	0.814933
O60861	-0.340492	0.177504	-0.642895	0.0882113	0.111105	0.759987	0.106184	0.767342	-0.541958	0.0584276	-0.139897	0.580966	-0.442782	0.182602	0.149671	0.705408	-0.481846	0.104211	0.162505	0.655919	-0.894379	0.0641168	-0.297006	0.559772	-0.28038	0.361618	0.0547575	0.884264	-0.0442362	0.890552	0.188799	0.588936	-0.374665	0.21574
O60869	-0.0218165	0.962264	0.824279	0.259	1.92848	0.016847	1.76882	0.0232434	2.08948	0.00419243	1.30859	0.108249	2.5101	0.00258221	1.01817	0.215188	2.29668	0.000236409	0.46249	0.67759	0.559808	0.537242	-0.772461	0.448445	0.185383	0.758282	1.14321	0.158854	1.45786	0.0717061	-0.0943304	0.90303	0.564028	0.423464
O60884	-0.268047	0.292173	-1.11346	0.0100405	-0.510097	0.0398376	-0.829996	0.00592347	-0.371205	0.0931557	-0.573378	0.109834	-0.774954	0.0157151	-0.352086	0.267982	-0.160892	0.591927	0.27204	0.570892	-0.532903	0.0568342	0.209864	0.512658	-0.0577337	0.816036	0.0326112	0.849053	-0.0688889	0.702107	0.0656779	0.72543	-0.109511	0.575125
O60885	0.246144	0.353031	-0.11257	0.719281	-0.00586422	0.983901	-0.00418715	0.993387	0.0138579	0.973761	-0.225767	0.576076	0.0158103	0.970588	0.226525	0.530106	-0.0378327	0.921798	0.132947	0.78952	0.267818	0.579682	0.476856	0.416629	0.194453	0.727275	0.606936	0.108213	0.591818	0.0832573	-0.0416199	0.930758	0.0427491	0.895648
O75083	-0.410735	0.119046	-0.478338	0.0650287	-0.654238	0.0836805	-0.580058	0.0267953	-1.01869	0.000689114	0.0156098	0.957969	0.140252	0.714648	-0.524714	0.147754	-0.768419	0.0656792	0.0832125	0.783869	0.383755	0.43423	-0.355391	0.312866	-0.160462	0.667922	0.0757908	0.819838	-0.023913	0.939351	0.112927	0.672601	0.390725	0.189383
O75116	-0.55417	0.0182538	-0.195095	0.556831	1.19877	0.00912965	0.943433	0.0470553	0.522967	0.0996858	0.912073	0.0664676	1.40617	0.0114758	0.962717	0.116091	1.08203	0.0205564	0.552998	0.409085	-0.346774	0.580439	-0.534887	0.479632	0.00489634	0.992183	-0.0400365	0.942922	0.526866	0.322168	0.0809304	0.86261	-0.206782	0.646977
O75131	-0.0446563	0.903263	0.350761	0.361056	-0.231401	0.513899	-0.215609	0.589861	-0.504253	0.181611	-0.212584	0.588088	-0.221588	0.558854	-0.180176	0.599147	-0.341473	0.373945	-0.608001	0.148021	-0.0348425	0.921314	-0.00922382	0.979998	0.118124	0.740479	-0.0585314	0.911352	0.038736	0.940751	0.274467	0.593296	-0.0820433	0.870513
O75165	-0.134531	0.55351	-0.0379933	0.914787	-0.755568	0.00907415	-0.207655	0.443641	-0.134372	0.575714	0.0255572	0.945805	-0.494608	0.192415	-0.55693	0.102725	-0.237562	0.502829	-0.0709808	0.897627	0.126428	0.75067	-0.483806	0.207232	-0.237721	0.532365	0.0788422	0.728574	0.0430399	0.834769	0.0169493	0.926385	0.560323	0.141204
O75223	-0.607845	0.208389	-0.882152	0.086145	-0.37015	0.313366	-0.862563	0.0563052	-0.992727	0.023304	-0.0492401	0.92291	0.344523	0.449347	-0.360761	0.433441	-0.359809	0.495522	0.225066	0.665012	0.106828	0.715699	-0.106043	0.778271	0.0250732	0.95073	0.159207	0.60528	0.526774	0.110648	0.241835	0.5107	0.144978	0.632055
O75306	-0.519746	0.272899	-0.739106	0.265674	-0.833652	0.0696247	-0.840439	0.167656	-1.08862	0.116006	-0.22728	0.740811	-0.648513	0.311322	-0.984606	0.203192	-0.669946	0.339789	-0.00792003	0.993341	-0.334607	0.589215	-0.663913	0.453402	-0.10107	0.910839	-0.978413	0.286949	-0.619817	0.404349	-0.400749	0.605687	0.119664	0.87045
O75340	0.453397	0.338299	NA	NA	-1.2957	0.0557789	0.0920276	0.831083	1.04738	0.02705	-0.194998	0.700583	-1.2582	0.315699	-0.986234	0.0558	NA	NA	NA	NA	0.490901	0.69257	-0.624864	0.137664	NA	NA	NA	NA	NA	NA	NA	NA	NA	NA
O75347	0.405577	0.0248653	1.1507	0.00136043	0.874737	0.00719818	0.753657	0.0236829	0.657258	0.0138921	0.673364	0.00700872	0.654071	0.0865089	0.691879	0.124287	0.339302	0.0907518	-0.0717556	0.824375	0.18491	0.681725	0.343799	0.521245	0.0876215	0.74716	0.104377	0.724092	0.175908	0.592088	0.289309	0.336882	-0.135587	0.611749
O75348	0.012772	0.964666	0.407026	0.232849	-0.0508973	0.88503	0.41179	0.192483	0.833146	0.141717	-0.0122615	0.970683	0.359122	0.544846	1.77033	0.0185973	0.858829	0.19232	-0.406516	0.314179	0.422792	0.528803	1.37132	0.0760641	0.038455	0.96467	-0.510831	0.236051	-0.639681	0.0968641	-0.503358	0.17637	-0.288005	0.433231
O75351	-0.151646	0.693175	-0.240686	0.707998	0.310087	0.55323	-0.125456	0.82301	-0.343339	0.469983	1.18641	0.0266872	0.525391	0.496733	0.828578	0.179742	-0.445874	0.476166	1.27545	0.133515	0.0636578	0.944217	0.802388	0.312169	-0.25418	0.729154	0.922609	0.113254	0.437724	0.438729	0.769935	0.222996	0.0868263	0.853468
O75367	-0.580331	0.216979	-0.192587	0.67048	0.294782	0.625048	-0.0461559	0.92732	-0.184502	0.734487	0.703326	0.107733	0.473691	0.387611	0.360804	0.406222	0.559611	0.296784	0.315583	0.332519	-0.401422	0.566274	-0.173371	0.718655	0.163782	0.795143	0.368014	0.454296	0.522237	0.38712	0.484345	0.364263	0.953625	0.0785286
O75368	-0.644745	0.154483	-1.59872	0.00707495	-1.11409	0.00626905	-1.06871	0.0172041	-1.38559	0.00105915	-1.0163	0.0514065	-0.79052	0.109371	-0.474584	0.376358	-1.02962	0.0524384	-0.0623251	0.905786	-0.321172	0.378659	-0.0506219	0.918766	-0.288771	0.374964	-0.718631	0.249303	-0.476116	0.451301	-0.538545	0.385812	-0.559031	0.453613
O75369	-0.198139	0.34462	-0.599591	0.0171637	-0.231067	0.209545	-0.158546	0.466161	-0.81646	0.00856702	-0.143482	0.556066	-0.111359	0.626353	-0.123017	0.621941	-0.671405	0.0147653	0.25797	0.341633	-0.0784318	0.693549	-0.16261	0.538291	-0.0530839	0.86134	0.075627	0.816536	0.432058	0.308311	0.416198	0.174352	-0.0841623	0.720818
O75380	NA	NA	NA	NA	NA	NA	NA	NA	NA	NA	NA	NA	NA	NA	NA	NA	NA	NA	NA	NA	NA	NA	NA	NA	NA	NA	-0.563493	0.599411	-0.704911	0.359073	0.293525	0.643979	-0.377454	0.615451
O75381	NA	NA	NA	NA	NA	NA	NA	NA	NA	NA	NA	NA	NA	NA	NA	NA	NA	NA	NA	NA	NA	NA	NA	NA	NA	NA	NA	NA	NA	NA	NA	NA	NA	NA
O75390	-0.682781	0.0384278	-0.396709	0.0412609	-0.806017	0.0266718	-0.334253	0.059609	-0.818403	0.000856474	0.10016	0.794881	-0.0452533	0.912226	-0.433611	0.329484	-0.257925	0.540993	-0.185912	0.583997	0.0779826	0.860734	-0.782139	0.0499829	-0.122303	0.70367	-0.178836	0.649485	-0.252124	0.509321	-0.270815	0.461136	0.0860723	0.805593
O75396	-0.0181945	0.955031	-0.123498	0.757688	-0.269357	0.462976	-0.787985	0.0875124	0.341787	0.339522	-0.156255	0.643966	-0.579064	0.0752889	-0.590267	0.119312	0.283987	0.341712	-0.0509518	0.902275	-0.327901	0.349904	0.179523	0.706101	-0.0759947	0.810768	-0.328279	0.178338	-0.636514	0.0445819	-0.297467	0.195951	0.112013	0.604717
O75400	0.0759927	0.757492	-0.130491	0.668405	-0.406654	0.18655	-0.546726	0.0943656	-0.288207	0.333412	-0.348551	0.29275	-0.181651	0.393906	-0.817218	0.0182638	-0.570043	0.128383	-0.142067	0.732637	0.300996	0.273084	-0.194499	0.598391	-0.205844	0.618151	-0.450851	0.454398	-0.288837	0.6376	-0.216754	0.729146	-0.586385	0.328337
O75436	-0.20112	0.350443	0.0596615	0.938097	-0.544741	0.00142947	-0.479692	0.0943712	-0.256487	0.248134	0.196881	0.663494	-0.722058	0.0394034	0.109472	0.655987	-0.131889	0.62018	-0.0639008	0.948827	-0.378437	0.191122	0.388044	0.222732	-0.0765217	0.778581	-0.196813	0.614636	-0.437643	0.305896	-0.160607	0.632483	0.114359	0.741939
O75475	0.508196	0.129716	0.0407525	0.927226	0.368044	0.271584	0.469867	0.243837	0.481141	0.147411	-0.0225639	0.965197	-0.133993	0.72039	-0.287469	0.401476	0.0741308	0.823872	0.444879	0.540458	0.00615937	0.987228	-0.249141	0.552629	0.101185	0.7516	0.53872	0.206582	0.287438	0.481846	-0.334382	0.418838	0.0625973	0.870047
O75477	-0.279072	0.255384	-0.215848	0.432724	-0.262383	0.245862	0.0117859	0.973437	-0.521691	0.0686392	0.0485493	0.831114	0.240998	0.3236	0.25172	0.454617	-0.341861	0.237184	-0.0146756	0.951406	0.224308	0.300883	-0.039138	0.930288	-0.0992424	0.749932	0.135421	0.617501	0.295938	0.21628	-0.0119802	0.961674	-0.0632528	0.733294
O75489	-0.192944	0.596022	-1.47391	0.0352715	-1.05147	0.0117236	-1.06388	0.0336088	-0.383937	0.297978	-0.687892	0.126387	-0.865275	0.0817846	-0.866187	0.101513	-0.68243	0.0946322	0.593071	0.411578	-0.00674821	0.988538	0.00475132	0.993567	-0.491436	0.200205	-0.632106	0.237895	-1.05037	0.167433	-0.232911	0.643963	-0.733051	0.226161
O75531	1.41104	0.0591081	0.181066	0.76247	0.502335	0.597861	-0.079077	0.91806	0.909445	0.197308	-1.24159	0.143575	-1.27177	0.107657	-1.31189	0.0737364	-0.627302	0.497747	-0.0116115	0.987906	-0.363064	0.723662	0.178225	0.814813	-0.125707	0.891103	-0.538671	0.518464	-0.021064	0.981458	-0.503204	0.547417	-1.21425	0.172261
O75533	0.398434	0.0922823	0.547006	0.0516887	0.235393	0.348665	0.00340765	0.987423	0.498421	0.0157847	-0.0654292	0.790547	-0.208912	0.420033	-0.108519	0.673053	-0.115981	0.650342	-0.214001	0.454898	-0.0458707	0.870971	0.286508	0.272012	-0.215967	0.286396	0.209061	0.313932	0.0682382	0.751944	0.010983	0.963205	0.0814846	0.739984
O75534	-0.300992	0.584231	0.141068	0.867809	-0.6392	0.27461	0.49184	0.51138	-0.584471	0.279487	0.464461	0.564022	0.706174	0.230798	0.466923	0.478907	-0.0642872	0.916577	0.0224004	0.985444	1.04438	0.100259	-0.325909	0.707128	0.219191	0.699582	-0.17381	0.635417	-0.0611571	0.882134	0.457712	0.330147	-0.298678	0.491076
O75558	0.704678	0.120807	NA	NA	-0.171405	0.731365	-0.520821	0.196388	-0.308379	0.581334	-0.287941	0.776767	-1.04537	0.206013	0.146326	0.803973	NA	NA	NA	NA	-0.16929	0.83708	1.37182	0.0592201	NA	NA	-0.0414567	0.904856	-0.275137	0.49021	-0.0389416	0.943672	-0.203904	0.57041
O75563	0.0484614	0.809423	-1.37821	0.000418206	-0.992983	0.0169052	-0.951157	0.0617599	-0.318619	0.254249	-1.11718	0.00315741	-1.50651	0.000100386	-0.507033	0.213017	-0.0890032	0.713447	0.309497	0.455704	-0.465063	0.286174	0.492585	0.435714	0.278077	0.405213	-0.825282	0.118001	-1.32421	0.0193285	-0.95381	0.094907	-0.210894	0.711733
O75643	-0.045306	0.747916	-0.312764	0.12432	-0.454709	0.0276395	-0.437284	0.0869311	-0.489631	0.0249326	-0.558849	0.112671	-0.662797	0.0447853	-0.282966	0.309608	-0.268942	0.258929	-0.291391	0.526448	-0.253394	0.468406	0.109012	0.760578	0.175382	0.548322	-0.127823	0.425233	-0.101592	0.535427	0.0421879	0.818304	0.106469	0.597368
O75676	NA	NA	NA	NA	NA	NA	NA	NA	NA	NA	NA	NA	NA	NA	NA	NA	NA	NA	NA	NA	NA	NA	NA	NA	NA	NA	NA	NA	NA	NA	NA	NA	NA	NA
O75694	-0.399429	0.578478	NA	NA	-1.28225	0.0815962	-0.983628	0.197929	-0.200978	0.766855	-0.781004	0.434714	-1.53221	0.0848413	-1.16401	0.202357	0.226439	0.772258	NA	NA	-0.649395	0.38431	-0.57981	0.518423	0.0279868	0.966213	-0.121697	0.903296	-1.17326	0.174449	-0.205174	0.799798	-0.273897	0.726283
O75695	-0.0972967	0.592243	-0.3606	0.303615	-0.772793	0.103816	-0.643009	0.0689135	-0.73423	0.0105919	-0.15332	0.554958	-0.734935	0.0500334	-1.03933	0.00897083	-0.709949	0.00910093	0.109983	0.80163	-0.0594396	0.917531	-0.493619	0.300484	-0.073015	0.809738	-0.0868185	0.764916	-0.458815	0.207354	-0.266122	0.256523	0.373348	0.121311
O75746	-0.796296	0.340392	NA	NA	-0.748752	0.250644	0.0619625	0.938825	-0.757147	0.37202	-0.206887	0.815453	-0.149855	0.889751	0.351408	0.735186	-0.341071	0.669601	NA	NA	-0.197399	0.836962	-0.50685	0.638443	-0.38022	0.626322	-0.241123	0.87543	-0.365941	0.793806	0.166804	0.907246	0.0508268	0.97489
O75821	-0.0493837	0.893193	-0.645024	0.1939	-0.634422	0.118053	-0.283971	0.496961	-1.15037	0.00411349	-0.0710403	0.888338	-0.383814	0.375238	-0.518988	0.282942	-1.231	0.00790414	0.5246	0.44197	0.201224	0.65307	-0.2844	0.590947	-0.130016	0.67471	-0.447902	0.31518	-0.720373	0.12312	-0.067178	0.807695	-0.429585	0.315333
O75822	0.585986	0.276578	-0.191577	0.689237	-0.678987	0.138756	-0.572973	0.188434	-0.414475	0.318665	-1.18098	0.0623003	-1.33693	0.026265	-0.621867	0.326573	-1.21553	0.0593616	-0.403421	0.466565	-0.0719546	0.863383	0.537091	0.319035	-0.215069	0.608227	-0.340984	0.601871	-0.804387	0.147091	0.178049	0.750794	-0.96619	0.0894877
O75844	-0.247724	0.352935	-0.158745	0.462597	-0.299887	0.359466	0.164937	0.59778	-0.51746	0.0131013	0.188984	0.533615	-0.120335	0.787748	0.18256	0.605848	0.0896488	0.758747	0.100005	0.710118	-0.0681718	0.894227	-0.230101	0.574418	0.359385	0.0595403	0.0737723	0.820358	-0.0517419	0.878941	0.108873	0.745145	0.328854	0.374533
O75874	-0.343043	0.0936359	-0.832748	0.0129731	-1.22664	0.0193057	-0.874989	0.000480295	-1.13649	0.00100173	-0.54275	0.101747	-0.939421	0.0149756	-0.463122	0.14132	-0.727406	0.00997725	-0.0530453	0.903631	-0.0558204	0.922637	0.0688249	0.822613	0.0660431	0.836666	-0.609881	0.250078	-0.479502	0.319017	-0.0744979	0.866777	-0.071942	0.877829
O75886	-0.169669	0.75965	NA	NA	-1.57932	0.175487	-1.5419	0.338242	-2.10354	0.0618187	-1.2513	0.0170692	-1.70433	0.105031	-1.77617	0.0890181	-0.405225	0.537981	NA	NA	-0.294683	0.826744	-0.403936	0.815732	1.52865	0.165076	-1.0358	0.252974	-1.1918	0.255913	-0.00647861	0.994883	-0.596067	0.571717
O75909	-0.0544931	0.918916	0.349704	0.499636	0.0364989	0.943177	0.0710889	0.8689	0.928064	0.106359	-0.147085	0.791632	-0.080758	0.887624	0.680654	0.323281	1.04545	0.112012	-0.551282	0.296814	-0.17175	0.752601	0.555072	0.332977	0.0628915	0.911612	-0.395148	0.620147	-0.32305	0.680983	-0.0371568	0.963786	-0.540292	0.474293
O75923	-0.179861	0.257338	-0.289507	0.023688	-0.211713	0.221255	0.194739	0.561644	-0.353055	0.155436	-0.243449	0.362946	-0.100357	0.647287	0.0859763	0.72782	-0.220056	0.451346	-0.133803	0.659012	-0.0685048	0.77312	-0.288624	0.489857	-0.0468621	0.900252	0.363613	0.185757	0.312032	0.156416	0.644579	0.0210472	0.172788	0.548656
O75934	-0.467405	0.391912	NA	NA	-1.00197	0.179652	-1.09711	0.175036	-0.393118	0.410526	-0.445269	0.451711	-2.03548	0.00846173	-0.831685	0.386154	NA	NA	NA	NA	-1.50091	0.0666215	-0.20198	0.861851	NA	NA	0.307848	0.719672	-0.559536	0.479682	0.480875	0.513941	0.113785	0.899283
O75937	0.226567	0.126062	0.593987	0.0152606	0.706216	0.0129595	0.688174	0.00412474	0.394996	0.0133403	0.28749	0.154694	0.858461	0.0187442	0.58128	0.0863091	0.120627	0.433922	-0.0799301	0.772052	0.378812	0.359966	0.119673	0.746215	-0.0478018	0.740476	0.200929	0.548768	0.683058	0.0385737	0.533212	0.145	-0.0871632	0.766141
O75940	-0.787524	0.270695	-2.96398	0.0133346	-1.62355	0.261437	-2.29744	0.0562559	-2.01312	0.0681598	-0.734945	0.432708	-1.64903	0.174711	-0.646729	0.296389	-1.26295	0.108337	1.44152	0.186884	-0.813004	0.610019	0.863186	0.346231	-0.0373514	0.965369	-1.07976	0.147147	-1.00285	0.144762	0.565556	0.369565	-0.800833	0.254677
O75947	0.262542	0.373186	-0.615167	0.181309	-1.69151	0.00198465	-1.3339	0.0240917	-0.624312	0.280662	-1.0441	0.0765237	-2.25174	0.000230617	-1.06448	0.116496	-0.839372	0.216917	-0.166388	0.830664	-0.297689	0.601744	0.531961	0.526821	0.0474819	0.958366	-0.354592	0.579039	-0.85518	0.207069	0.44232	0.444767	-0.190583	0.74016
O75995	-0.00558059	0.988494	1.15954	0.00972247	0.495958	0.340755	0.369219	0.425706	0.803647	0.159099	0.598041	0.128764	0.614028	0.166204	0.570848	0.236969	0.539789	0.323947	-0.567081	0.0821865	0.112489	0.840319	0.196048	0.71953	-0.269439	0.708031	0.676179	0.391436	0.264034	0.705398	0.365529	0.572866	0.667775	0.247108
O76003	-0.254963	0.367751	0.294822	0.744023	-1.04976	0.0283765	0.00977071	0.992804	-0.620434	0.31523	0.0583757	0.958799	-0.010459	0.989494	0.216376	0.447923	-0.636058	0.088008	-0.491409	0.768185	0.784335	0.377664	-0.0483577	0.968694	-0.270586	0.732473	NA	NA	NA	NA	NA	NA	NA	NA
O76021	-0.21564	0.599914	0.669739	0.322687	2.47736	0.0168256	1.25441	0.05028	1.71395	0.0572608	1.45716	0.112896	2.85996	0.000486548	1.54465	0.048225	1.70767	0.0396252	0.571779	0.607573	0.166963	0.857434	0.0745926	0.923582	-0.221921	0.84315	1.31522	0.149677	1.74713	0.0433903	-0.120483	0.879273	0.898816	0.16952
O76094	-0.208627	0.344228	0.0398103	0.878594	-0.301427	0.334816	-0.552693	0.0852226	-0.0880871	0.767176	-0.0280007	0.92376	-0.25073	0.310182	-0.137625	0.632015	0.569608	0.0546642	-0.276438	0.464835	-0.15793	0.642296	0.206442	0.580756	0.449069	0.238667	0.105987	0.719099	0.0539522	0.889721	0.00899794	0.980817	-0.055126	0.866763
O94776	-0.194041	0.583519	0.332782	0.548338	0.000742819	0.998618	0.254309	0.592802	-0.453217	0.216674	0.217571	0.763241	0.0145173	0.976313	0.434028	0.364329	-0.350108	0.487042	-0.309252	0.778517	-0.180267	0.756298	-0.0143228	0.980879	-0.0909328	0.858703	-0.0342616	0.933771	-0.159796	0.553794	0.48159	0.264723	-0.0308575	0.921977
O94804	0.23114	0.256949	0.310487	0.103	0.242792	0.134428	0.0558388	0.735815	0.274466	0.342204	-0.0376814	0.892592	0.00681116	0.982902	0.0935366	0.715392	-0.0243086	0.938793	-0.117028	0.706779	-0.00484166	0.98732	0.268837	0.26605	-0.0676348	0.86923	0.197961	0.463079	0.327364	0.226499	0.314662	0.2957	-0.155561	0.56341
O94819	NA	NA	NA	NA	NA	NA	NA	NA	NA	NA	NA	NA	NA	NA	NA	NA	NA	NA	NA	NA	NA	NA	NA	NA	NA	NA	NA	NA	NA	NA	NA	NA	NA	NA
O94826	0.445748	0.121138	1.05007	0.135996	0.569182	0.123722	0.746935	0.169457	0.922616	0.0480833	0.148208	0.694919	-0.0105094	0.96363	0.0646548	0.877926	0.590478	0.138918	-0.456119	0.574704	-0.133944	0.67646	-0.236532	0.720918	0.11361	0.836922	0.670702	0.399408	0.160498	0.822154	-0.0842794	0.899198	0.415843	0.590397
O94874	0.205358	0.617708	-0.146297	0.802185	0.204444	0.689639	0.0807704	0.845582	0.0860126	0.853756	-0.629784	0.227558	-0.383912	0.524935	-0.299377	0.545618	-0.102264	0.847719	-0.27813	0.699076	-0.382998	0.590443	-0.174789	0.729994	0.0170811	0.977463	0.161556	0.707643	-0.175872	0.740673	0.442707	0.370616	-0.182186	0.665921
O94903	-0.386486	0.444379	-0.612791	0.24366	-1.17643	0.0564634	-0.640223	0.077208	-0.659996	0.102878	-0.399091	0.54145	-0.858367	0.188927	-0.746986	0.292347	-0.15924	0.773376	-0.172785	0.814516	-0.0684185	0.922608	-0.493249	0.413268	0.11427	0.762752	-1.07815	0.201717	-1.35307	0.0237098	-0.634713	0.182955	-0.521296	0.317033
O94905	-0.377844	0.123334	-0.359826	0.23288	-0.351792	0.115233	-0.314276	0.262382	-0.309265	0.213008	-0.0315516	0.930158	-0.140931	0.662459	0.0818633	0.801907	0.164625	0.645448	-0.0495705	0.916501	-0.166984	0.598502	0.0182944	0.960721	0.0960448	0.798527	0.013696	0.959958	0.0893416	0.736365	0.11881	0.66436	0.0387306	0.851612
O94906	-0.212509	0.705944	0.334908	0.543073	-0.237285	0.700616	0.298462	0.627017	0.337463	0.451707	0.676421	0.234376	0.911147	0.172776	0.104051	0.884037	0.84626	0.179607	0.129004	0.756096	0.935923	0.202138	-0.40692	0.60547	0.296288	0.423329	-0.0793023	0.88183	-0.282605	0.645058	0.00169462	0.997168	0.153441	0.793888
O95104	NA	NA	NA	NA	NA	NA	NA	NA	NA	NA	NA	NA	NA	NA	NA	NA	NA	NA	NA	NA	NA	NA	NA	NA	NA	NA	-0.482448	0.384257	-0.178342	0.727401	-0.396827	0.559633	-1.23358	0.0226298
O95183	NA	NA	NA	NA	NA	NA	NA	NA	NA	NA	NA	NA	NA	NA	NA	NA	NA	NA	NA	NA	NA	NA	NA	NA	NA	NA	0.32486	0.366879	1.07064	0.0729464	0.0506807	0.915646	0.26377	0.442997
O95197	-0.576567	0.113662	0.243672	0.64965	0.330495	0.601005	-0.0388224	0.929417	0.387158	0.412557	0.300119	0.578591	1.03759	0.0986304	0.358283	0.221203	1.63177	0.0022523	-0.52012	0.513967	0.130532	0.877225	-0.179462	0.650801	0.668043	0.249819	0.584812	0.441229	-0.0715849	0.920419	-0.463245	0.466622	1.10736	0.067313
O95202	-0.0772419	0.839372	1.17151	0.0321825	0.366364	0.412131	0.324729	0.56498	-0.309843	0.522892	0.527237	0.318994	0.707371	0.13916	0.249052	0.662061	0.0064262	0.989119	-0.721514	0.299905	0.263765	0.614393	-0.152919	0.837007	0.239027	0.688084	0.711128	0.126309	-0.105189	0.832151	-0.0568906	0.928418	0.795834	0.175359
O95232	-0.102684	0.814786	1.1462	0.0329065	0.465939	0.163542	1.15483	0.0159343	0.511184	0.323959	0.659293	0.349195	0.488832	0.379232	1.3085	0.0387536	0.854753	0.179655	-0.589589	0.51291	-0.0797916	0.857562	0.0509819	0.924638	0.240884	0.727292	0.501944	0.239296	0.525738	0.177364	-0.103874	0.776843	0.231298	0.440489
O95295	0.724021	0.237346	0.531105	0.419816	1.25195	0.0957603	0.364338	0.487401	1.30131	0.0176485	0.1334	0.855719	0.524553	0.437307	-0.462999	0.470014	0.618969	0.264917	0.326316	0.710389	-0.00338051	0.996535	-0.103315	0.848877	0.041678	0.888151	0.0202448	0.942018	0.31094	0.386243	-0.024808	0.959002	0.0742234	0.808379
O95336	-0.34308	0.235284	-1.04083	0.148721	-1.33223	0.068272	-0.638742	0.248276	-2.11748	0.00179177	-0.427796	0.395331	-1.04354	0.112192	-0.588853	0.0671719	-2.00849	5.96946e-05	0.269952	0.768565	-0.0543949	0.953894	-0.293192	0.615107	-0.234084	0.708849	-1.31072	0.281129	-1.0378	0.459659	0.644929	0.593443	-0.383913	0.767558
O95347	0.287972	0.3988	0.845434	0.157134	0.75896	0.178477	0.271418	0.421806	-0.11332	0.832895	-0.0437941	0.91688	0.252787	0.651726	0.7551	0.0862843	-0.223791	0.576217	-0.601256	0.387229	-0.218201	0.770595	0.771654	0.085852	0.177501	0.782989	0.282414	0.39163	0.656783	0.0939476	0.495694	0.169897	0.261676	0.551901
O95352	-0.181392	0.811145	-0.298966	0.721819	-0.977251	0.188867	-0.639977	0.329185	-0.572779	0.512157	-0.599708	0.459542	-0.550529	0.466095	-0.764132	0.309637	-0.193998	0.844457	-0.482133	0.584753	0.24533	0.717508	-0.305547	0.540786	0.19739	0.86069	-0.404602	0.393702	-0.350224	0.424023	-0.049061	0.92065	-0.257514	0.568216
O95373	0.254372	0.491655	0.231633	0.685033	0.0640476	0.86206	0.194717	0.695481	0.624521	0.132783	0.0342758	0.930394	-0.547694	0.139922	-0.356655	0.446393	0.503657	0.231568	0.0570149	0.926182	-0.35737	0.314672	-0.297	0.621415	0.133508	0.760198	-0.0897498	0.897504	-0.0276625	0.96444	0.308485	0.486123	0.266094	0.463426
O95379	0.077693	0.828463	0.939232	0.16596	1.59877	0.0479061	1.50078	0.0683955	1.4131	0.0136334	1.66015	0.00935494	2.2477	0.005074	1.14322	0.08633	1.66317	3.75428e-05	0.798611	0.373081	0.726621	0.459347	-0.279869	0.774895	0.327756	0.429704	0.847338	0.105801	1.01291	0.054212	-0.212507	0.739298	0.220282	0.665348
O95433	-0.0189488	0.958118	-0.12492	0.766933	-0.409996	0.253566	-0.221105	0.522071	-0.327298	0.313568	-0.225812	0.600208	-0.37335	0.28588	0.193652	0.514402	-0.0370323	0.925076	-0.11984	0.816774	0.0176973	0.955013	0.395808	0.123894	0.271317	0.41453	0.569029	0.396656	0.20889	0.739992	0.822147	0.214631	0.473201	0.519462
O95466	0.574344	0.08256	1.0285	0.0111735	1.08817	0.0189182	0.77178	0.0150912	1.1898	0.0106322	0.416771	0.368887	0.629697	0.230504	0.487538	0.203367	0.553625	0.174312	-0.0373838	0.946345	0.115867	0.848303	0.290102	0.403375	-0.0618281	0.900301	-0.058915	0.881306	0.240594	0.578502	0.324419	0.446669	-0.0198986	0.959716
O95479	-0.323705	0.413793	NA	NA	1.15578	0.133407	0.253475	0.721539	-0.118106	0.854511	0.0108582	0.981571	0.955196	0.0468791	1.04201	0.194514	NA	NA	NA	NA	-0.524286	0.504645	0.46483	0.675736	NA	NA	NA	NA	NA	NA	NA	NA	NA	NA
O95498	0.375626	0.587741	NA	NA	-0.167819	0.824842	0.689622	0.332556	-0.508412	0.586328	-0.39146	0.444198	-0.890683	0.183733	-0.626626	0.378806	-1.54785	0.0270897	NA	NA	-0.347238	0.614191	-0.940622	0.191514	-0.663813	0.486741	-0.415469	0.640849	-0.705168	0.457146	-0.114359	0.853349	-0.284345	0.708607
O95544	-0.266569	0.531666	0.693868	0.108215	0.914828	0.0218587	0.0244437	0.950759	0.129753	0.72784	0.558392	0.256462	1.01945	0.0222328	0.265998	0.590228	0.638834	0.224126	-0.402044	0.381252	-0.161947	0.520233	-0.0250147	0.956834	0.242512	0.575486	0.795422	0.0121311	0.642303	0.0788063	0.260154	0.45647	0.734761	0.0057559
O95573	NA	NA	NA	NA	NA	NA	NA	NA	NA	NA	NA	NA	NA	NA	NA	NA	NA	NA	NA	NA	NA	NA	NA	NA	NA	NA	-0.098385	0.894052	-0.0711662	0.907273	0.296537	0.472033	0.382971	0.373605
O95716	0.373117	0.31409	0.0197826	0.966227	-0.252587	0.503062	-0.402226	0.271482	0.235352	0.599388	-0.350354	0.359083	-0.696712	0.166581	-0.348884	0.396858	0.0293178	0.936214	0.00298003	0.99507	-0.0710079	0.888362	0.426459	0.299625	0.167083	0.723848	-0.614266	0.0638634	-0.987458	0.021933	-0.224198	0.489252	0.0388595	0.897524
O95747	0.0309227	0.935086	-0.40425	0.288355	-0.223861	0.593967	-0.32574	0.392234	-0.0968943	0.829374	-0.33377	0.454693	-0.619811	0.198675	-0.477484	0.281071	-0.3525	0.482435	0.101402	0.823747	-0.365027	0.479262	-0.120821	0.778711	-0.224683	0.700491	-0.414519	0.523059	-0.536573	0.396553	-0.206605	0.768258	-0.128537	0.850921
O95777	-0.269836	0.402133	0.861996	0.0693995	0.360185	0.337469	1.24119	0.0663066	0.216485	0.556633	1.3096	0.0451233	1.25474	0.0338168	0.736242	0.140615	0.243049	0.640853	0.177764	0.826963	0.624724	0.305982	-0.774787	0.324411	-0.243272	0.678594	0.157047	0.633181	0.0863184	0.824831	-0.0392064	0.898297	-0.180961	0.565611
O95782	0.0745983	0.574833	0.48956	0.0116112	-0.127923	0.426038	0.166438	0.412521	0.135734	0.425656	0.19006	0.222603	-0.0198675	0.911941	-0.199733	0.414632	0.282921	0.0429378	-0.224902	0.244801	0.182654	0.390767	-0.291573	0.347688	0.221785	0.218034	-0.0391158	0.862439	-0.276078	0.212786	-0.106368	0.679975	0.254493	0.0613056
O95810	0.953535	0.571222	NA	NA	1.48441	0.0943531	1.15912	0.138889	2.00112	0.0291642	-0.819357	0.617963	0.328428	0.841694	1.70144	0.354334	NA	NA	NA	NA	-0.202446	0.765676	1.49586	0.174899	NA	NA	0.163275	0.87772	0.381776	0.725617	-0.601285	0.541325	0.53403	0.595346
O95831	-0.289669	0.211653	-0.819289	0.000655281	-0.38567	0.150716	-0.566187	0.00966454	-0.867194	0.000253268	-0.577177	0.0319075	-0.154058	0.593563	-0.300882	0.242966	-0.55608	0.0484384	-0.047558	0.782423	-0.0580581	0.857612	-0.0243646	0.907555	0.0214444	0.902733	-0.00110985	0.997133	0.0949656	0.751953	0.403465	0.177245	0.061835	0.843713
O95834	-0.277397	0.673326	NA	NA	-0.0776302	0.923802	0.174715	0.777372	-0.396817	0.599811	0.326194	0.591516	-0.321627	0.667213	-0.26547	0.684022	-0.682828	0.321483	NA	NA	-0.521393	0.579017	-0.717582	0.234833	-0.563408	0.475143	0.0299384	0.94289	-0.591443	0.119066	0.590694	0.200983	0.0859767	0.834839
O95861	-1.12256	0.0480899	NA	NA	-1.27171	0.0281376	0.223788	0.705294	-1.32253	0.026387	1.32034	0.0721402	0.257312	0.773986	0.1754	0.856967	0.568325	0.351261	NA	NA	0.406459	0.675122	-1.17095	0.331217	0.768291	0.224403	NA	NA	NA	NA	NA	NA	NA	NA
O95881	0.572249	0.385562	0.374954	0.636495	0.0372453	0.951606	-0.156291	0.788807	0.13787	0.820402	0.0341023	0.956746	-0.445568	0.463247	-0.236941	0.683971	-0.207002	0.75276	0.231397	0.755881	0.0894352	0.866321	0.491598	0.296657	0.227376	0.68955	0.422041	0.465884	-0.0293024	0.953237	1.05939	0.0720022	0.278041	0.602819
O95976	0.0405098	0.935226	-1.3728	0.0405649	-0.523302	0.355703	-0.937127	0.126084	-0.0667818	0.855271	-0.903049	0.295547	-0.662031	0.242725	-0.853158	0.308392	0.24494	0.666526	0.510258	0.629695	-0.0982198	0.868444	0.124479	0.89119	0.352231	0.384013	0.162147	0.830261	0.423446	0.499628	0.398365	0.460383	0.635855	0.262818
O96019	-0.253702	0.349381	-0.531705	0.144511	0.0428095	0.928003	-0.281834	0.362761	-0.739608	0.0172845	-0.175318	0.579692	-0.118171	0.6632	-0.0207197	0.919103	-0.611849	0.0499938	0.102685	0.802865	-0.414682	0.418576	0.00741291	0.975721	-0.125943	0.655444	-0.139486	0.681887	0.325614	0.325623	0.195468	0.591852	-0.233486	0.492346
P00338	-0.401223	0.107067	-0.326688	0.342089	-0.619942	0.24779	-0.0488617	0.837709	-0.95072	0.0165024	0.244116	0.252468	-0.270083	0.407128	-0.301274	0.364158	-0.435203	0.0758529	0.16958	0.579344	-0.0513644	0.932302	-0.653636	0.0770548	0.114293	0.758957	-0.419236	0.428006	-0.390922	0.420737	-0.0663759	0.878864	0.0390267	0.924333
P00352	-0.146977	0.753053	-0.734353	0.352082	-1.04424	0.00942233	-1.23741	0.0145603	-0.25239	0.520028	-1.06941	0.168016	-1.17747	0.0651901	-1.25146	0.054593	0.10198	0.845316	-0.482029	0.669505	-0.280209	0.572632	-0.161024	0.783565	0.207393	0.617066	-0.91803	0.0336321	-0.642621	0.150902	-0.860555	0.0920069	-0.158335	0.724019
P00367	-0.335988	0.0771714	-0.419132	0.112583	-0.725249	0.0313605	-0.6376	0.00500326	-0.74118	0.0135959	-0.458479	0.181617	-0.611155	0.102462	-0.455668	0.136449	-0.651076	0.0105524	-0.375334	0.417813	-0.221893	0.630197	-0.154055	0.623276	-0.245884	0.438174	-0.386898	0.159655	-0.342081	0.281058	-0.33157	0.351243	-0.289991	0.307796
P00387	-0.235761	0.505269	-0.640166	0.183661	-0.169034	0.660393	-0.274588	0.46027	-0.228253	0.60913	-0.297081	0.417351	-0.232549	0.52777	-0.0173605	0.963413	-0.365248	0.486905	0.107324	0.819871	-0.299277	0.460073	0.0214667	0.956848	-0.372756	0.557715	0.183003	0.598595	0.00884189	0.977049	-0.0400971	0.895745	0.0349025	0.906397
P00390	-0.1268	0.245746	0.136687	0.496606	0.49981	0.281606	0.0392635	0.84849	-0.0591821	0.769488	0.196979	0.365369	0.750822	0.0133273	0.358113	0.217268	0.108805	0.60154	-0.0665071	0.839756	0.124212	0.823043	0.192049	0.593455	0.0411872	0.891472	0.572679	0.0113586	0.977288	0.0023219	0.615801	0.0226043	-0.0273336	0.905521
P00403	-0.442709	0.167187	-0.797914	0.12415	-1.34067	0.00261105	-1.18646	0.0199427	-0.578334	0.207903	-0.84382	0.165342	-0.962727	0.117312	-1.09339	0.0629072	-0.426663	0.3332	-0.488615	0.564947	-0.0647671	0.920008	-0.349634	0.605321	-0.291038	0.621765	-0.619227	0.139805	-0.427186	0.081941	-0.721676	0.00341946	0.242668	0.175535
P00441	0.752024	0.0336972	0.589024	0.177741	0.182272	0.644225	0.113248	0.784819	-0.214025	0.687361	-0.243107	0.640911	-0.658757	0.257353	-0.164903	0.753561	-0.992435	0.0995382	-0.0801074	0.90829	-0.0890059	0.89047	0.473873	0.452294	-0.0263868	0.973003	-0.631232	0.437535	-0.228397	0.741293	0.863717	0.221472	-0.989177	0.163466
P00488	-0.423492	0.485648	0.12098	0.821216	-0.293361	0.511811	-0.450038	0.350122	0.132452	0.78484	0.251043	0.649127	0.484222	0.360587	-0.217379	0.684612	0.646734	0.285433	-0.293429	0.375732	0.354091	0.114382	-0.190834	0.53581	0.0907892	0.800638	-0.156599	0.720236	-0.451607	0.363709	-0.197673	0.654877	0.729695	0.13348
P00491	-0.363758	0.282215	-1.06819	0.000655353	-0.266005	0.154484	-0.449592	0.133808	-0.951977	0.000121815	-0.288384	0.444012	-0.232237	0.550969	-0.0746124	0.847066	-0.44214	0.254003	0.416051	0.150462	-0.32999	0.202596	0.0112221	0.974184	0.14608	0.319028	0.167624	0.648881	0.092853	0.774736	0.150587	0.619751	0.0111696	0.9696
P00492	-0.0193493	0.943126	-0.0202192	0.921643	0.609411	0.0759926	-0.184183	0.507747	-0.23299	0.347345	0.184834	0.543997	0.612744	0.0986431	0.288989	0.354124	-0.154366	0.651549	0.185704	0.449855	-0.0160168	0.968099	0.453823	0.166888	0.0592744	0.849007	0.236176	0.493196	0.676093	0.109785	0.0847723	0.817675	0.132048	0.71117
P00505	-0.472769	0.072659	0.649854	0.0285431	0.430184	0.175885	0.468026	0.261467	0.351024	0.163017	0.743487	0.0403348	0.939486	0.003656	0.704409	0.0591267	0.693789	0.0421049	-0.379135	0.336572	0.0365329	0.910905	-0.236386	0.637783	-0.130004	0.668814	0.674543	0.0063793	0.817868	0.00902174	0.345417	0.293632	0.458344	0.00946679
P00558	-0.609763	0.057794	-1.20448	0.0194394	-1.43629	0.0168469	-0.875486	0.00800827	-1.3347	0.00127601	-0.335995	0.340916	-0.715831	0.147225	-0.968113	0.0912459	-0.654763	0.110636	0.258723	0.612343	0.110695	0.870787	-0.702389	0.223474	0.0701707	0.865377	-0.532889	0.310001	-0.539095	0.280818	-0.0629781	0.892501	0.260894	0.569165
P00738	-0.867635	0.119787	0.651857	0.339097	0.722895	0.27681	0.0273026	0.963968	0.427441	0.596699	0.341885	0.401802	0.802247	0.153569	0.153862	0.748311	-0.221641	0.663289	-1.17761	0.0285027	-0.788283	0.252654	-0.741076	0.203642	-1.51672	0.107896	0.610419	0.175728	0.942606	0.0646316	0.480542	0.270905	-0.415193	0.295351
P00918	-0.183668	0.49515	0.27479	0.507032	0.311915	0.363256	-0.0203377	0.950321	-0.285694	0.223527	0.17832	0.645006	0.500559	0.19915	-0.146136	0.666551	-0.010229	0.97417	-0.280137	0.623967	0.00497617	0.991156	-0.309466	0.449015	0.0917978	0.731437	0.432175	0.496526	0.455005	0.413542	0.369776	0.503713	0.589021	0.442567
P01008	0.678671	0.409459	-1.44834	0.0584509	-0.489887	0.400298	-0.53336	0.446076	-0.351293	0.728353	-2.05542	0.0462399	-0.634093	0.487788	-0.952101	0.212633	-0.197324	0.812176	0.0715858	0.898823	0.534466	0.454727	0.25993	0.642276	0.83264	0.441046	-0.207936	0.492784	-0.429581	0.265865	0.621542	0.24091	1.44189	0.244101
P01011	-0.371476	0.777213	NA	NA	0.21909	0.881752	-0.559434	0.538348	0.753451	0.551326	1.0088	0.455086	0.0970319	0.946973	-0.301401	0.798849	NA	NA	NA	NA	-0.493535	0.768413	-0.113444	0.840554	NA	NA	NA	NA	NA	NA	NA	NA	NA	NA
P01023	-0.309449	0.67842	-0.649989	0.365763	-1.18882	0.0865803	-0.209229	0.763646	-1.75261	0.0353624	0.0697794	0.924481	-0.116206	0.849535	-0.775247	0.336849	-1.07446	0.192558	0.410319	0.509741	0.763162	0.0807125	-0.875468	0.247983	0.368699	0.636556	-0.548061	0.231568	-0.2975	0.548618	0.186181	0.661521	0.74751	0.405057
P01024	-0.160195	0.781445	-0.687125	0.279923	-1.12918	0.0878524	-0.82045	0.182419	-1.68686	0.0400982	-0.626871	0.393097	-1.05952	0.130805	-1.09965	0.108791	-1.11599	0.127747	-0.099941	0.904373	-0.0905319	0.898953	-0.439391	0.50439	0.410679	0.647109	-0.415509	0.617988	-0.567428	0.481959	0.112448	0.893287	0.152969	0.843523
P01034	NA	NA	NA	NA	NA	NA	NA	NA	NA	NA	NA	NA	NA	NA	NA	NA	NA	NA	NA	NA	NA	NA	NA	NA	NA	NA	-0.415854	0.360541	-1.10096	0.0455764	-0.356952	0.463675	0.0138757	0.976106
P01040	-0.495774	0.210545	-1.8691	0.041266	-1.12713	0.148331	-0.31416	0.604406	-1.43709	0.0171135	-0.759664	0.0983336	-0.98657	0.0399454	-0.772516	0.338179	-0.739875	0.270662	0.613667	0.500494	-0.355219	0.666156	-0.95413	0.343179	0.201438	0.803535	-1.33548	0.105146	-1.1645	0.323247	-0.733402	0.356209	-0.646261	0.49383
P01137	-0.193517	0.764402	0.0255606	0.969524	-0.259162	0.660737	-0.700252	0.300183	-0.562602	0.356531	-0.753708	0.272035	0.169762	0.80528	-0.152278	0.820985	-0.313907	0.695186	-0.972786	0.17181	0.235407	0.706374	0.354458	0.606827	0.0551781	0.9414	-0.467977	0.146362	0.191326	0.611664	-0.127726	0.666265	-0.379065	0.175869
P01583	2.10497	0.00310229	-1.01486	0.161109	-0.7408	0.239209	-1.12573	0.0710896	-0.96402	0.185063	-0.782544	0.154946	-1.13485	0.0982043	-1.60171	0.0350433	-0.131318	0.788182	2.33728	0.00274694	1.71092	0.0262343	1.62898	0.0349677	2.93767	0.00106461	NA	NA	NA	NA	NA	NA	NA	NA
P01584	2.99871	0.00142433	-0.902128	0.222719	-0.269416	0.654	-0.84784	0.236211	-0.981886	0.115561	-0.60289	0.380872	-1.97439	0.0142478	-1.26999	0.111262	-0.0290854	0.965245	3.29795	9.86052e-05	1.29374	0.0178902	2.57656	0.00298312	3.95151	1.5527e-07	NA	NA	NA	NA	NA	NA	NA	NA
P01834	-0.443585	0.459075	0.448766	0.394029	0.40757	0.317739	0.801692	0.141191	-0.726537	0.240601	0.999135	0.0985128	0.477254	0.398118	1.14951	0.128895	-0.935323	0.179174	0.106783	0.775946	-0.373901	0.151536	-0.0957709	0.884484	-0.652372	0.340099	0.180029	0.696031	-0.186253	0.693635	-0.250868	0.572979	-0.0830116	0.856266
P01857	-0.239242	0.707682	1.00968	0.152204	0.823619	0.0947621	0.649461	0.255922	0.383731	0.499593	1.36453	0.058022	1.1519	0.0836512	0.417436	0.570032	0.795671	0.295408	0.115608	0.858314	0.0890401	0.795238	-0.471268	0.466327	0.172698	0.782397	1.00463	0.00944027	0.618833	0.0984015	0.911326	0.0173512	0.529011	0.195388
P01889	0.18647	0.600978	-0.431468	0.267952	-0.339384	0.328018	-0.353804	0.372558	-0.390564	0.523113	-0.64063	0.113713	-0.690699	0.147272	-0.58154	0.269024	-0.650596	0.369887	-0.0226917	0.955158	-0.164845	0.716041	-0.0412662	0.941288	-0.0735624	0.938935	-0.672991	0.171675	-0.539855	0.297768	-0.0939797	0.847075	-1.1304	0.0212831
P01911	0.218847	0.53953	-0.305145	0.433135	0.41775	0.350145	0.118206	0.773203	0.579914	0.35024	-0.207434	0.61902	0.554841	0.252893	-0.270407	0.556223	0.255515	0.716175	0.316558	0.505889	0.355937	0.530095	-0.169766	0.744516	-0.105553	0.91191	-0.384323	0.15699	0.11873	0.745966	-0.204508	0.494954	0.825249	0.137059
P02545	-0.644496	0.167185	-0.0551703	0.934192	0.749176	0.189474	0.40745	0.508247	0.147348	0.762521	0.527848	0.238974	0.634427	0.162861	0.778641	0.16778	0.452563	0.397751	-0.061478	0.926419	-0.759246	0.184729	-0.273305	0.701783	-0.33928	0.557777	0.795895	0.431848	0.0864585	0.91662	0.68465	0.286911	0.578971	0.444436
P02671	-0.230672	0.837743	-0.0923685	0.929106	0.984747	0.283384	0.076745	0.928231	2.50069	0.0095268	0.292508	0.795808	0.852282	0.408726	0.121978	0.90722	2.32732	0.0574407	0.154205	0.868325	-0.363137	0.563071	-0.185439	0.763576	-0.404036	0.431737	0.532679	0.592976	0.798842	0.417017	-0.0646673	0.940938	1.31625	0.158501
P02675	-0.239724	0.796018	-0.151889	0.870229	0.590507	0.439983	0.17985	0.821264	1.45366	0.0827181	0.414396	0.62526	0.543225	0.47111	0.0325773	0.96507	1.23582	0.166618	0.326561	0.63344	-0.287006	0.42579	-0.386996	0.396139	-0.457564	0.381977	0.515186	0.504687	0.378397	0.640846	0.0490219	0.947002	1.28656	0.119549
P02679	-0.118873	0.909124	0.185998	0.861454	0.830497	0.306787	0.807804	0.32197	1.71664	0.0504085	0.381649	0.716192	0.552966	0.539313	0.176949	0.844018	1.75179	0.127603	0.0767776	0.935231	-0.396403	0.237077	-0.749728	0.0619681	-0.0837137	0.867841	0.469075	0.625891	0.675442	0.483975	0.135731	0.879692	1.22098	0.179627
P02751	NA	NA	NA	NA	NA	NA	NA	NA	NA	NA	NA	NA	NA	NA	NA	NA	NA	NA	NA	NA	NA	NA	NA	NA	NA	NA	0.597697	0.216536	-0.0912713	0.873137	-0.00515688	0.992585	0.0860637	0.872609
P02765	-0.303067	0.718149	-2.50578	0.0240588	-2.18352	0.0525671	-2.00721	0.0422218	-2.98675	0.00445712	-1.79201	0.0518752	-2.06942	0.0397157	-2.36333	0.00528844	-2.12456	0.0327818	0.410699	0.658531	-0.188962	0.865827	-0.659189	0.379439	0.559121	0.532574	-1.42482	0.0833507	-1.57262	0.110157	-0.613967	0.346322	-1.14653	0.319045
P02768	0.00134321	0.998346	-0.184358	0.755547	-0.714479	0.358374	-0.225428	0.696281	-0.805542	0.162027	0.206898	0.711179	-0.627544	0.433593	-1.41557	0.075731	-0.182103	0.782204	0.3926	0.15081	0.0882777	0.923346	-1.1888	0.0993666	0.624783	0.213082	-1.29741	0.0641098	-1.65312	0.0349601	-1.2225	0.112159	0.652312	0.49223
P02775	-0.24752	0.808329	0.487148	0.599518	1.10581	0.190269	0.156031	0.844515	3.60049	0.000259155	0.500852	0.664421	0.9873	0.320878	0.0824595	0.936453	3.65048	0.00419166	-0.233815	0.830219	-0.366028	0.583502	-0.321091	0.668901	-0.197532	0.60031	0.827568	0.489132	1.12391	0.333803	-0.394521	0.703494	2.44192	0.0369984
P02776	0.0977004	0.913199	0.363298	0.653463	1.41985	0.0993243	0.151217	0.830507	3.45646	0.000195535	0.552793	0.609551	1.15859	0.238968	-0.162395	0.8632	3.04892	0.00917768	0.287195	0.790467	-0.163559	0.847254	-0.215912	0.763995	-0.309842	0.600629	1.1279	0.218848	1.50298	0.0809276	-0.305142	0.65805	2.2007	0.00667252
P02787	0.335636	0.715185	0.732328	0.105524	0.907565	0.296437	0.520341	0.344029	-0.543925	0.382284	1.6777	0.148166	0.783767	0.477348	-0.139036	0.896361	0.26165	0.850535	1.28101	0.132914	0.211838	0.83863	-0.323741	0.652682	1.14121	0.345117	-0.567948	0.313079	-0.628762	0.205991	-0.131359	0.823567	1.55142	0.246006
P02790	NA	NA	NA	NA	NA	NA	NA	NA	NA	NA	NA	NA	NA	NA	NA	NA	NA	NA	NA	NA	NA	NA	NA	NA	NA	NA	-0.858962	0.375525	-0.299423	0.743862	0.318527	0.730664	0.0366234	0.967449
P02792	-0.205508	0.609999	1.08648	0.017033	1.25587	0.0429998	0.650562	0.0813414	-0.229459	0.638248	0.842703	0.158295	1.46536	0.0166714	-0.0753954	0.877751	-0.951619	0.152021	-0.449282	0.498731	0.00398711	0.995433	-0.931465	0.0596151	-0.927667	0.226316	0.545629	0.559974	2.17777	0.0164635	0.560805	0.570263	-0.467282	0.58297
P02794	0.177148	0.665357	0.489621	0.222569	1.17682	0.0569888	0.34756	0.46052	-0.241109	0.487799	0.8482	0.147316	1.61935	0.00690308	0.24499	0.607308	-0.240996	0.672219	0.535727	0.401377	0.619686	0.362828	0.0745775	0.889795	0.177261	0.732916	0.217104	0.570812	1.39583	0.00354271	0.479049	0.21385	-0.653049	0.0600386
P04004	0.44072	0.473956	-0.774662	0.239239	-0.721831	0.251984	0.319333	0.648371	-0.748853	0.340635	-1.54086	0.0817786	-1.12161	0.0961152	-0.686973	0.378688	-1.73566	0.0700544	-0.325475	0.693663	0.0409368	0.944409	-0.565586	0.514066	-0.546089	0.595498	-1.34424	0.00921838	-1.20185	0.0431148	-0.36154	0.518553	-0.530508	0.136394
P04040	-0.233361	0.534257	0.308328	0.476246	0.71232	0.271802	0.0349983	0.937801	0.403918	0.279185	0.263363	0.482517	1.22647	0.00511538	0.161875	0.719736	0.579892	0.145638	-0.278326	0.502873	0.280786	0.670225	-0.106484	0.841875	-0.0573881	0.86948	0.361683	0.183444	0.966854	0.0273834	0.00470097	0.987377	0.0934028	0.737962
P04049	0.20858	0.573991	NA	NA	NA	NA	NA	NA	NA	NA	NA	NA	NA	NA	NA	NA	NA	NA	NA	NA	NA	NA	NA	NA	NA	NA	NA	NA	NA	NA	NA	NA	NA	NA
P04066	0.311082	0.415838	NA	NA	-1.27587	0.00286652	-0.795472	0.144991	-1.01086	0.154531	-2.03524	0.0186701	-2.5155	0.00286133	-0.613949	0.391739	NA	NA	NA	NA	-0.928547	0.015171	0.492605	0.538392	NA	NA	-0.972141	0.172673	-0.634627	0.381878	-0.287119	0.691017	-0.244512	0.727259
P04075	-0.76776	0.00374885	-0.506176	0.125116	-0.295881	0.400797	-0.350252	0.322743	-1.13736	0.000191438	0.177315	0.605293	0.418484	0.329029	-0.117058	0.728234	-0.0659365	0.85293	-0.0842695	0.859398	-0.053395	0.920249	-0.534566	0.258537	0.303666	0.415535	0.113508	0.792051	0.0504134	0.88612	0.0477574	0.898001	0.483813	0.222861
P04080	-0.947493	0.0842687	-0.225807	0.771925	-0.208573	0.77359	-0.388442	0.539516	-0.374752	0.601931	0.382744	0.309857	0.290161	0.544029	0.622366	0.308165	0.342604	0.447681	-0.338942	0.590975	-0.44876	0.536866	0.0633141	0.929921	-0.230137	0.751005	0.00643578	0.984605	-0.138606	0.684257	0.391739	0.507832	0.129654	0.710518
P04083	0.164039	0.498106	1.2078	0.00684216	0.0683159	0.819061	0.551408	0.140932	0.904699	0.00152553	0.57545	0.138378	0.258155	0.485525	0.16998	0.595934	0.742901	0.00768647	-0.468309	0.387376	0.353878	0.417496	-0.217389	0.62018	0.00224158	0.990377	0.314137	0.171756	0.0163266	0.94736	-0.0820469	0.761668	0.614603	0.00209102
P04179	1.49873	0.00994135	0.24671	0.614165	0.594751	0.24861	-0.115788	0.797315	-0.225697	0.562458	0.504849	0.415387	0.678328	0.191323	0.0885446	0.85635	0.699905	0.251183	1.75687	0.0239287	1.5823	0.00774871	1.70306	0.00179374	2.42433	0.000338509	0.783921	0.0809749	0.95127	0.0111726	0.220763	0.536912	-0.0665251	0.831468
P04264	0.63822	0.56006	0.742278	0.559576	1.58913	0.204499	-0.00384451	0.995789	0.347305	0.670055	-0.106862	0.942373	-0.298732	0.811031	-0.73728	0.543808	-1.74775	0.189072	-0.210921	0.908697	-1.24965	0.376034	-0.0952158	0.908625	-1.45684	0.137575	0.0671468	0.924888	0.339093	0.723103	-0.25542	0.739088	-1.03162	0.0862713
P04406	-0.709288	0.0158715	-0.966968	0.00587052	-1.36588	0.0258396	-0.990074	0.00548649	-1.79016	0.00017926	-0.303428	0.367526	-0.472011	0.303456	-0.9918	0.0651621	-1.27583	0.00173933	-0.0457475	0.905676	0.18458	0.793313	-0.711014	0.213334	-0.194965	0.627511	-0.488189	0.378525	-0.592994	0.272822	-0.0281535	0.952379	0.20002	0.699754
P04424	NA	NA	NA	NA	NA	NA	NA	NA	NA	NA	NA	NA	NA	NA	NA	NA	NA	NA	NA	NA	NA	NA	NA	NA	NA	NA	NA	NA	NA	NA	NA	NA	NA	NA
P04632	0.119514	0.483784	0.33595	0.367923	-0.978858	0.0495975	-0.176969	0.62589	-0.970843	0.0467713	-0.209149	0.542614	-0.764447	0.110874	-0.376141	0.374681	-1.34665	0.00648323	-0.425585	0.455945	0.333925	0.61976	-0.0796583	0.888172	-0.256292	0.697943	-0.789643	0.152294	-1.02691	0.101246	-0.301482	0.470363	-0.388212	0.489634
P04839	0.239272	0.394527	0.414016	0.20541	0.065625	0.81905	0.00124644	0.997568	0.778418	0.00844969	0.18605	0.598168	0.0636368	0.875201	-0.547334	0.179303	0.492647	0.100793	0.0113059	0.978589	0.237284	0.58391	-0.309308	0.556922	-0.0464995	0.837157	0.326734	0.275623	-0.176955	0.636889	-0.199781	0.573261	0.877272	0.000179847
P04843	-0.493135	0.0830828	-0.729188	0.00455993	-1.01564	0.0285673	-0.787029	0.0293518	-1.31889	0.000671228	-0.285825	0.436545	-0.406835	0.321186	-0.382893	0.322427	-0.731343	0.0827372	-0.0497721	0.892899	0.115668	0.831106	-0.0889983	0.839657	0.0944126	0.823776	-0.370294	0.356721	-0.608837	0.111587	0.0195195	0.95514	-0.186953	0.628288
P04844	-0.206879	0.13758	-0.361152	0.211681	-0.804703	0.0114292	-0.818214	0.00857003	-0.511118	0.0390085	-0.594811	0.0505077	-0.656792	0.0448339	-0.512886	0.198415	-0.255961	0.319669	-0.440537	0.3357	-0.0589677	0.885586	0.0984499	0.838147	0.0482786	0.887978	-0.202881	0.520479	-0.472395	0.181737	-0.333006	0.443035	-0.00992774	0.976263
P04899	0.135955	0.521753	-0.154731	0.569933	-1.29717	0.00404711	-0.581159	0.0655647	-0.176051	0.419272	-0.497571	0.139857	-1.15205	0.00942578	-1.16909	0.0161268	-0.445748	0.0618864	-0.206885	0.629646	0.28107	0.588236	-0.451977	0.375292	-0.133742	0.542121	-0.216474	0.335279	-0.900539	0.0108236	-0.350131	0.180365	0.251655	0.0288869
P05023	-0.209526	0.51253	0.213049	0.566417	-0.475505	0.166712	-0.00959277	0.978812	-0.341349	0.37722	0.0538489	0.85591	-0.334599	0.220848	-0.0486749	0.893553	0.0919089	0.78001	-0.368727	0.271327	-0.0686201	0.794709	-0.248608	0.551108	0.223732	0.585205	0.150842	0.506964	-0.0915533	0.706456	0.254915	0.273248	0.153052	0.54404
P05091	-0.417643	0.264773	-0.476907	0.193664	-0.921359	0.0423935	-0.701095	0.0228127	-0.986021	0.00841349	-0.160271	0.70513	-0.558405	0.212354	-0.712516	0.146825	-0.537613	0.19702	-0.101008	0.814702	-0.054689	0.910133	-0.429064	0.296369	0.030765	0.924225	-0.320925	0.459566	-0.159939	0.696708	-0.482327	0.188751	0.265748	0.46735
P05106	-0.188812	0.83242	-0.0698427	0.927675	1.10925	0.123617	0.285136	0.641397	2.06629	0.00495787	0.516765	0.611202	1.28397	0.145671	0.777921	0.392485	2.2935	0.0290466	0.397795	0.669455	-0.0140901	0.978225	0.303973	0.562618	0.0383915	0.926523	0.734511	0.419048	0.650509	0.461588	0.122733	0.878243	1.22859	0.164621
P05109	1.05454	0.0837696	1.78423	0.00815801	-0.704159	0.0930507	0.469848	0.485311	1.10176	0.104848	-0.160804	0.778395	-0.889553	0.246103	-0.732222	0.261468	-0.146638	0.873571	-0.890494	0.096833	0.869148	0.178276	-0.147528	0.841548	-0.19386	0.849563	-0.488592	0.411579	-1.55201	0.0259287	-1.26119	0.069077	0.121108	0.854056
P05114	-0.0306698	0.920309	0.914146	0.0803471	2.70673	0.00413642	1.93108	0.00739865	1.65819	0.0140304	1.36023	0.0808374	2.84605	0.000965189	2.20811	0.0121881	1.47548	0.0175102	0.41541	0.686787	0.108655	0.916638	0.246363	0.8035	-0.213371	0.794817	0.806366	0.334952	1.18084	0.10399	-0.0190603	0.978574	0.212346	0.697273
P05120	1.52871	0.00723048	-1.29556	0.0350824	-1.01659	0.0353082	-1.19937	0.0206789	-1.69009	0.00542575	-0.308766	0.527397	-1.40416	0.0411729	-1.29643	0.0615129	-0.718758	0.226238	2.5155	0.00101415	1.14114	0.0773385	1.43165	0.0424913	2.50004	0.0019002	-0.421118	0.390307	-0.373856	0.332215	0.204647	0.576182	-0.184736	0.6175
P05141	0.0930831	0.417385	0.966347	0.000923829	0.263767	0.223934	0.726518	0.0125405	0.52832	0.0429448	0.793806	0.000765138	0.721053	0.0293216	0.0278234	0.932688	0.396966	0.0863887	-0.0794574	0.780312	0.550369	0.158886	-0.605611	0.179513	-0.0382713	0.909839	0.383267	0.259002	0.03104	0.935676	-0.314127	0.435489	0.679143	0.0238459
P05164	-0.345996	0.245215	-0.0457648	0.876708	0.249137	0.488782	-0.101043	0.836705	-0.788373	0.122221	0.453432	0.20704	0.682227	0.182709	-0.335802	0.516341	-0.13978	0.834535	0.153201	0.687013	0.087095	0.877567	-0.580754	0.410096	0.302598	0.723828	0.267184	0.50926	0.262733	0.474219	-0.034181	0.927477	0.0856473	0.8228
P05198	-0.19178	0.339292	0.347538	0.311802	-0.286371	0.489307	0.578119	0.0360046	-0.552078	0.0166777	0.641203	0.0555267	0.463374	0.239051	0.514614	0.0223194	-0.464088	0.108666	0.101886	0.829751	0.557965	0.333885	-0.255284	0.329046	-0.10379	0.712491	-0.15644	0.670716	-0.00851265	0.980041	0.0956	0.809591	0.0586605	0.847575
P05204	-0.0679551	0.679558	1.06397	0.0811509	3.19751	0.00229225	2.17817	0.0101912	2.45134	0.00162536	1.80682	0.0483568	3.4325	0.000407135	1.90193	0.018581	2.05045	0.00170338	0.674899	0.599012	0.167028	0.886532	-0.344194	0.751002	-0.468852	0.598766	0.581281	0.530108	1.52656	0.0768826	-0.0718584	0.93596	-0.0962691	0.898678
P05362	0.505808	0.110198	1.04526	0.0407683	-0.236142	0.621411	0.107405	0.827796	-0.166319	0.759159	0.280831	0.4674	0.21204	0.694633	-0.286453	0.308086	-0.0335914	0.958047	-0.258626	0.650083	0.95399	0.202611	0.11195	0.826264	0.638536	0.484655	NA	NA	NA	NA	NA	NA	NA	NA
P05386	0.535376	0.206002	-1.21768	0.126918	-2.53699	0.00451289	-1.62657	0.0204468	-1.64498	0.0394124	-1.73992	0.0532689	-3.35548	0.000532683	-2.51999	0.0161841	-2.42318	0.0122739	0.0131307	0.991626	-0.283116	0.777626	-0.358049	0.744151	-0.24282	0.829093	-1.3278	0.173956	-1.60605	0.0596765	-1.03039	0.164537	-0.510459	0.459879
P05387	-0.124257	0.760945	-0.148667	0.743505	0.210431	0.707641	0.100412	0.877047	-0.882949	0.0908069	-0.250364	0.645618	0.213331	0.68067	1.01843	0.186979	-0.254288	0.730589	-0.225954	0.739412	-0.121357	0.858529	0.793755	0.420916	0.504403	0.556097	-0.721171	0.292837	-0.237767	0.728162	0.266917	0.742956	-0.683184	0.322551
P05388	0.390112	0.388542	-0.488019	0.436374	-0.243082	0.65485	-0.528694	0.295872	-0.0579976	0.908025	-0.609443	0.174385	-1.24013	0.00833454	-0.931309	0.0904709	-0.751399	0.174702	0.268688	0.656503	-0.606941	0.245891	-0.0125033	0.982444	-0.30329	0.614209	-0.191985	0.567419	-0.58614	0.158167	-0.29637	0.436171	0.126223	0.698043
P05455	0.0721132	0.630402	0.392322	0.0542773	-0.00685398	0.972393	0.40393	0.0981791	-0.0209647	0.892295	0.232831	0.135781	0.457084	0.0264988	0.23558	0.218463	-0.214682	0.168819	-0.0873778	0.625261	0.536051	0.0410399	-0.0962362	0.719642	-0.121605	0.428695	0.21473	0.523931	0.312704	0.363317	0.0503053	0.8428	0.0629602	0.791483
P05556	0.15434	0.540916	0.0410499	0.824936	0.633491	0.024664	0.374756	0.093073	1.08386	6.74665e-05	0.211069	0.588202	0.500363	0.12023	0.372764	0.306038	0.836477	0.0236839	0.324358	0.457062	0.0212116	0.945215	0.152348	0.652649	-0.0930446	0.709227	0.168722	0.711995	-0.0890378	0.844545	-0.268661	0.505554	0.00658946	0.989843
P05771	-0.198475	0.525474	0.659576	0.166797	0.737477	0.100767	0.782541	0.0567559	0.735708	0.103343	0.994614	0.0466641	1.20421	0.00732994	0.794269	0.064704	0.909591	0.0509187	0.136564	0.832948	0.268257	0.589402	-0.186746	0.69126	-0.0245911	0.964621	0.80326	0.143062	0.606049	0.134757	0.644147	0.389001	0.193668	0.649526
P06576	-0.0997769	0.543059	0.047906	0.920603	-0.822152	0.134569	-0.409184	0.395244	-0.668672	0.0954991	-0.152282	0.745806	-0.660974	0.126795	-0.643326	0.26044	-0.655529	0.0227648	-0.299965	0.707146	0.0614017	0.929731	-0.333919	0.666639	-0.0866344	0.858153	-0.664346	0.0981841	-1.02377	0.0196796	-0.29684	0.427777	0.222302	0.609571
P06702	1.5908	0.0333065	0.52494	0.38455	-0.11257	0.816815	-0.240119	0.658248	0.935766	0.267361	-1.38112	0.103054	-1.90251	0.018874	-1.28375	0.122612	-0.476553	0.663067	-0.31526	0.682609	-0.199141	0.680232	0.547166	0.415662	0.178479	0.888024	-1.28748	0.134618	-1.27713	0.11002	-0.151127	0.837417	-1.19506	0.126952
P06703	1.37444	0.0542907	1.68533	0.0305625	-0.389952	0.626861	-0.292515	0.698128	0.405737	0.507724	-0.846436	0.340825	-2.21369	0.00502314	-0.969551	0.227644	-1.21691	0.168539	-1.15732	0.268058	-0.449298	0.579148	0.697405	0.436392	-0.248204	0.755261	-1.11269	0.239347	-1.94956	0.0392286	0.0858971	0.927786	-0.0669514	0.939569
P06729	NA	NA	NA	NA	NA	NA	NA	NA	NA	NA	NA	NA	NA	NA	NA	NA	NA	NA	NA	NA	NA	NA	NA	NA	NA	NA	1.04085	0.17131	0.760734	0.241417	0.611192	0.291553	0.30698	0.575843
P06733	-0.612275	0.07388	-1.1234	0.00807377	-1.32916	0.0151785	-0.991938	0.00709446	-1.61382	0.00151408	-0.620731	0.114998	-0.836062	0.0959558	-1.06885	0.0648209	-1.09492	0.0258882	-0.109601	0.791698	-0.119175	0.847905	-0.689189	0.230875	-0.0933702	0.857733	-0.295008	0.462164	-0.645788	0.179445	-0.343177	0.3701	0.0531705	0.89271
P06737	0.00570929	0.975985	-0.910015	0.000337273	-0.968732	0.00857082	-0.984996	0.00112595	-0.653178	0.00662556	-0.717136	0.012248	-1.19776	0.000783201	-0.914977	0.00393776	-0.373608	0.167285	0.198588	0.449668	-0.223323	0.566054	0.0757281	0.802755	0.285279	0.312907	-0.621864	0.0739652	-1.0388	0.00394695	-0.476118	0.143365	-0.269615	0.237517
P06744	-0.530435	0.104828	-0.182662	0.441998	-0.389775	0.316873	-0.138919	0.670824	-0.942174	0.00232908	0.328381	0.34967	0.212268	0.507675	-0.481137	0.284885	-0.621714	0.102819	-0.0193917	0.943692	0.0716084	0.856801	-0.872653	0.0853355	-0.209975	0.444833	-0.032114	0.928965	0.0917424	0.779964	-0.104616	0.788561	0.275884	0.403143
P06748	0.418769	0.135616	1.20039	0.0208479	1.50983	0.00214909	0.889667	0.010709	0.635118	0.0300066	0.597567	0.167603	1.14144	0.0284469	0.588274	0.1768	-0.0775689	0.839877	-0.184052	0.770774	0.0503821	0.930493	0.117376	0.79855	-0.293917	0.457215	0.657423	0.101152	1.08163	0.0291008	0.34378	0.478494	-0.335649	0.362562
P06865	-0.241413	0.645489	-1.6692	0.0068488	-1.02288	0.0947629	-0.706353	0.146354	-1.47906	0.0114293	-1.27706	0.0148041	-1.43671	0.01487	-1.19579	0.0236833	-1.15865	0.0949161	0.150727	0.564772	-0.655241	0.25803	-0.73085	0.0625254	0.0789894	0.898968	-0.48267	0.312277	-0.383947	0.360789	0.0561848	0.892622	-0.399834	0.351855
P07099	0.218996	0.444273	-0.14173	0.573142	0.134058	0.66207	0.0825161	0.756874	-0.226447	0.357828	0.0684755	0.869394	0.245805	0.58227	0.0506535	0.89437	-0.366134	0.291847	0.429201	0.375109	0.330743	0.49785	0.187133	0.624578	0.0793093	0.783007	-0.733325	0.234549	-0.47728	0.385398	-0.176405	0.684567	-0.196643	0.646361
P07237	-0.267183	0.269385	0.178137	0.492751	-0.381005	0.237887	-0.173862	0.619188	-0.870541	0.00953378	0.273223	0.302172	0.199779	0.483744	-0.118024	0.666053	-0.708288	0.0106196	-0.172097	0.548622	0.3136	0.397489	-0.211345	0.592732	-0.10493	0.721575	-0.120291	0.71947	-0.102485	0.743078	-0.161761	0.556603	-0.0923184	0.794618
P07305	0.293143	0.487198	1.95609	0.0163512	1.83734	0.0443554	1.80918	0.0374401	1.60887	0.0363789	1.52971	0.0937672	1.43294	0.0380658	1.09391	0.164596	1.32097	0.0540546	-0.133236	0.914556	-0.111258	0.912762	-0.422131	0.695551	0.00524176	0.99548	0.415607	0.548643	0.354723	0.62012	-0.453864	0.507864	0.121763	0.873258
P07332	0.2664	0.408459	0.0954047	0.850053	1.33331	0.0116351	0.332612	0.373308	0.416961	0.351384	-0.0809069	0.850523	0.574323	0.196423	0.498139	0.273243	0.468672	0.251039	0.0900882	0.89036	-0.492589	0.391087	0.431928	0.396527	0.318111	0.559874	0.488418	0.496794	0.773016	0.316292	0.513105	0.458139	-0.434415	0.591306
P07355	0.21624	0.474994	0.623291	0.0733299	-0.571878	0.190115	-0.0209607	0.94305	0.5013	0.0598188	-0.0427637	0.905861	-0.617204	0.195942	-0.404736	0.330375	0.26964	0.368353	-0.449815	0.287616	0.170914	0.767458	-0.167535	0.687998	-0.0154207	0.93412	-0.278277	0.434948	-0.970671	0.0254799	-0.479281	0.122088	0.439595	0.0812983
P07384	-0.128499	0.624347	0.0675409	0.889664	0.0011859	0.997264	0.17175	0.636254	0.536426	0.0344488	0.214927	0.552713	0.269005	0.417077	-0.0149509	0.951765	0.340247	0.293529	0.0188869	0.975393	0.13932	0.738295	-0.3152	0.394232	-0.324678	0.255987	0.0694558	0.666199	-0.121377	0.640732	-0.193031	0.326428	0.316401	0.165661
P07437	-0.195146	0.612207	-0.858856	0.224538	-1.34253	0.0484726	-1.18193	0.0665438	-0.814119	0.115085	-0.554592	0.267007	-1.37928	0.0199937	-0.812699	0.221409	-0.459422	0.169535	0.109118	0.893744	-0.231896	0.759227	0.174088	0.835601	0.159551	0.730539	-0.859706	0.0844726	-1.49011	0.00551862	-0.756914	0.170383	0.180006	0.678201
P07686	-0.544647	0.0556792	-0.713083	0.101823	-1.17979	0.0180444	-0.592928	0.0237678	-1.46355	0.00161338	-0.225518	0.513806	-0.577194	0.160637	-0.649406	0.17466	-1.16808	0.0191276	-0.0570813	0.91104	0.0579499	0.917263	-0.601125	0.21413	-0.249179	0.646108	-0.800508	0.243091	-0.348871	0.581127	-0.657701	0.277567	-0.505013	0.488814
P07737	-0.633327	0.0897349	-0.475237	0.302022	-0.325546	0.358273	-0.464888	0.305876	-0.288904	0.337779	0.0356181	0.928854	0.187821	0.689447	-0.441297	0.389415	0.382215	0.330457	-0.122471	0.812167	-0.11996	0.803301	-0.609736	0.32335	0.0377924	0.899568	0.27757	0.374651	0.0693744	0.809604	-0.474494	0.27542	0.724133	0.040028
P07741	0.142976	0.569126	0.00693276	0.987034	-0.75659	0.122391	-0.560605	0.178587	-0.978793	0.012001	-0.426766	0.404488	-0.837919	0.0920155	-0.467219	0.290063	-1.11763	0.0287155	-0.290722	0.698336	0.061648	0.924538	0.236362	0.678292	0.00413919	0.993923	-0.318542	0.440054	-1.34804	0.0118494	-0.0332916	0.930706	-0.0750267	0.831996
P07814	0.0332957	0.760946	0.57921	0.00828899	0.37067	0.0497971	0.129946	0.537427	0.612222	0.00136321	0.25222	0.0358304	0.220668	0.309543	0.044327	0.690322	0.517226	0.000276487	-0.293694	0.133161	-0.116707	0.664776	-0.0523231	0.814647	-0.0617	0.681041	0.141992	0.434275	0.0888697	0.715728	0.0211494	0.925469	0.0794368	0.753137
P07858	-0.594547	0.055923	-1.35609	0.00187936	-1.56678	0.000467185	-1.51158	0.000377397	-1.08122	0.00436217	-1.0542	0.0225788	-0.95354	0.0308969	-0.955896	0.0541904	-0.616459	0.107652	-0.292655	0.564163	0.0186898	0.966311	-0.0388628	0.936892	-0.129789	0.738452	-0.841379	0.0125809	-0.947685	0.0112558	-0.485173	0.168543	-0.419066	0.160147
P07900	-0.339107	0.0750162	0.051988	0.832667	0.110672	0.606353	0.0610712	0.845895	0.0511087	0.759897	0.312688	0.143396	0.456935	0.0659489	-0.0958018	0.809475	0.607479	0.0073178	-0.0784075	0.78172	0.00715569	0.978735	-0.49598	0.342247	0.217263	0.208583	0.233266	0.269595	0.0390192	0.863412	-0.58223	0.0812799	0.273375	0.217516
P07919	0.0176683	0.939392	1.10252	0.0726131	1.07203	0.000940061	1.07122	0.0955318	1.30164	0.0484057	1.12621	0.158692	1.50194	0.0194982	1.65244	0.00625331	1.76596	0.019369	0.0413596	0.971561	0.447574	0.468907	0.598884	0.464906	0.481988	0.621325	-0.244093	0.806328	-0.0564966	0.956566	-0.115954	0.914071	-0.748702	0.410731
P07948	-0.0712507	0.769387	-0.651535	0.174233	-0.609033	0.0115403	-0.563974	0.0561566	-0.235583	0.397478	-0.521218	0.126842	-0.953933	0.0184673	-0.640582	0.0681352	-0.0880264	0.791968	0.0590668	0.915875	-0.41615	0.238531	-0.147859	0.681679	0.0763059	0.838651	-0.116224	0.741282	-0.161666	0.64553	-0.0504307	0.887545	-0.0818958	0.825175
P07954	-0.610581	0.00135372	-0.785924	0.056986	-1.1402	0.0103493	-0.690337	0.00197645	-1.19058	0.00251555	-0.125173	0.695287	-0.638662	0.0748233	-0.415739	0.190659	-0.497787	0.0930625	0.05017	0.927654	-0.109048	0.833722	-0.335983	0.33421	0.0822113	0.85223	-0.440747	0.313877	-0.340107	0.406366	-0.117048	0.776565	0.0457481	0.912214
P07996	0.199272	0.760314	-0.545439	0.370825	-0.252249	0.601365	-0.554253	0.2628	1.77171	0.003353	-0.397061	0.556991	-0.568503	0.310653	-0.366863	0.529888	1.83525	0.01405	0.347649	0.545772	-0.116981	0.506205	0.386662	0.173233	0.262811	0.387641	0.566326	0.544553	0.372916	0.683986	0.11544	0.894032	1.62863	0.0774321
P08133	-0.0353359	0.880676	0.62811	0.012279	-0.709487	0.076414	-0.605342	0.116437	0.147805	0.497041	-0.00963154	0.979809	-0.669187	0.133238	-0.218333	0.607658	0.262609	0.363682	-0.673078	0.159484	0.00496401	0.992744	0.351673	0.519394	0.079468	0.760097	0.00300663	0.992051	-0.73202	0.0208673	-0.422981	0.0935451	0.578462	0.00631008
P08236	-0.0551665	0.842288	0.401185	0.382908	0.683194	0.104775	0.478888	0.135146	0.0078063	0.978717	0.482837	0.166371	0.939112	0.0129062	0.391435	0.237982	-0.0800013	0.826695	0.0264854	0.960125	0.200751	0.657348	-0.142619	0.686749	-0.142974	0.714186	0.305571	0.601078	0.735056	0.175225	0.272744	0.667985	-0.488956	0.365116
P08238	0.0110676	0.959043	-0.284692	0.323442	-0.576771	0.0321193	-0.475647	0.0765388	-0.0963343	0.628125	-0.377365	0.140844	-0.404919	0.111385	-0.329534	0.204353	-0.104935	0.571912	-0.0816045	0.798758	0.18292	0.499004	0.157181	0.587035	0.0024673	0.984964	-0.173463	0.4389	-0.240157	0.242274	-0.312225	0.143744	0.0355491	0.869931
P08240	-0.345055	0.467119	-1.00317	0.0172192	-0.339193	0.462646	-0.416089	0.495655	-0.647144	0.0549712	-0.214678	0.739026	0.0088745	0.987869	-0.197327	0.736356	-0.191342	0.746532	0.44344	0.508387	0.00301167	0.995892	-0.126293	0.862391	0.110746	0.790906	-0.855021	0.0465983	0.0526953	0.912696	-0.337969	0.362875	-0.73728	0.0639909
P08246	0.0803253	0.842798	-0.323194	0.632304	0.433596	0.512531	0.334914	0.525913	0.413764	0.305027	-0.269561	0.66819	0.631637	0.202394	-0.383353	0.426716	0.462951	0.193465	0.133959	0.888591	0.278366	0.708488	-0.637942	0.303134	0.129512	0.650452	0.297815	0.648933	1.28716	0.0396904	-0.944746	0.219262	0.858492	0.102593
P08311	-0.726338	0.280546	-0.20239	0.733015	1.11959	0.0973611	0.34576	0.649862	-1.22375	0.0314172	0.601239	0.391056	1.59661	0.0590415	0.545341	0.528087	-0.506934	0.48117	0.0772904	0.89634	-0.249314	0.744824	-0.526758	0.591317	-0.00952653	0.984254	0.881121	0.160512	2.23054	0.00559995	0.946044	0.215693	-0.00420069	0.993813
P08514	-0.299224	0.804622	-0.249991	0.81903	0.522796	0.563299	0.172418	0.846049	1.13658	0.251735	-0.019381	0.986223	0.151541	0.889276	0.424671	0.697009	1.17046	0.369984	-0.0686145	0.9258	-0.670479	0.24304	-0.0469715	0.929546	-0.26534	0.763215	0.302951	0.754667	0.38651	0.701625	0.476827	0.63108	1.16824	0.262943
P08559	-0.112706	0.784965	-0.0727446	0.835544	-0.424012	0.36326	-0.122828	0.702894	-0.184892	0.612467	0.160212	0.761683	-0.25639	0.532369	-0.264477	0.547767	-0.501292	0.314194	0.120251	0.82372	0.0549164	0.903674	-0.254355	0.447782	-0.429106	0.323597	-0.403499	0.264581	-0.385868	0.216692	-0.272207	0.491912	-0.0213561	0.941929
P08567	-0.448646	0.411679	-1.32032	0.0198403	-0.306356	0.517255	-0.42378	0.365004	0.11588	0.789259	-0.134891	0.802686	0.202535	0.687482	-0.0504435	0.920144	1.20328	0.0529051	0.736783	0.107878	0.0602448	0.876851	-0.0753092	0.84183	0.638754	0.122286	0.87343	0.148797	0.685762	0.154	-0.291058	0.586734	0.85426	0.184629
P08571	-0.18818	0.726221	0.656487	0.337939	-0.423633	0.561743	-0.19476	0.75295	0.0457126	0.943115	-0.134732	0.796988	-0.350619	0.445895	-0.492001	0.322675	-0.304004	0.542458	-0.979398	0.152131	-0.115166	0.865787	-0.48542	0.405958	-0.537896	0.400975	-0.566702	0.0846728	-1.3978	0.000992185	-0.294343	0.449443	0.283628	0.12698
P08574	0.1031	0.845665	1.49454	0.1427	1.86519	0.0201441	1.78675	0.0101523	1.77801	0.0164244	1.48895	0.112874	2.01954	0.00968086	1.21736	0.113543	2.60203	0.00215516	0.0975019	0.945578	0.257452	0.749465	-0.46629	0.552498	0.927121	0.225066	0.917595	0.277045	0.791552	0.370943	-0.49895	0.584916	0.720626	0.391688
P08575	-0.235863	0.152852	0.276518	0.226879	0.367084	0.126518	0.230745	0.357952	0.693171	0.0232701	0.486131	0.108957	0.751668	0.00135999	0.560616	0.0288899	0.969833	0.00106578	-0.0262499	0.946874	0.148721	0.563556	0.0940087	0.765534	0.0407996	0.906294	0.58023	0.15578	0.448083	0.27079	-0.0965801	0.801968	0.435802	0.25337
P08579	-0.731321	0.507118	0.17261	0.916886	1.51531	0.297479	1.34396	0.305705	1.78976	0.247182	2.54687	0.015811	2.24167	0.0649304	1.53127	0.163614	2.70652	0.00322297	1.64294	0.262264	-0.00495718	0.997293	-0.544006	0.661828	0.185441	0.881026	0.505195	0.647141	0.723632	0.439896	-0.800329	0.274246	0.875995	0.323425
P08621	-0.517914	0.0688055	-0.97176	0.00301399	-0.322455	0.26765	-0.615691	0.0214427	-0.663014	0.0043552	-0.444352	0.122429	0.215051	0.456385	-0.0815521	0.736944	-0.4014	0.19198	0.00949507	0.968214	0.0195921	0.948723	0.016225	0.932541	-0.2563	0.19	-0.460057	0.090985	-0.101176	0.713899	-0.411432	0.112945	-0.409352	0.136707
P08648	0.014416	0.97992	-0.822677	0.279806	-0.462781	0.504083	0.299672	0.613094	-0.404514	0.542406	-0.120026	0.852592	-0.439628	0.490253	-0.0377098	0.943949	-0.875564	0.218833	0.717067	0.405025	0.0375688	0.960229	-0.322966	0.549755	-0.456635	0.5625	-0.216843	0.500761	-0.205789	0.563814	-0.0277358	0.943813	0.027174	0.92974
P08670	0.158353	0.533766	-0.132086	0.652613	-0.736767	0.0280597	-0.520511	0.12972	-0.495804	0.202053	-0.252762	0.539437	-0.579654	0.16522	-0.374471	0.303071	-0.318814	0.540569	0.0376766	0.942604	0.315466	0.491531	0.304393	0.485258	0.335343	0.604162	-0.372047	0.529007	-0.628314	0.273311	-0.0390411	0.948619	-0.172456	0.733197
P08754	0.184767	0.656344	0.664429	0.246795	-0.470986	0.342592	-0.345428	0.531113	0.0941614	0.807582	-0.123857	0.832008	-0.570105	0.264711	-0.203188	0.614774	0.110694	0.812405	-0.603519	0.453316	0.0856477	0.881989	0.327006	0.557742	0.201299	0.637892	-0.295835	0.764302	-1.01444	0.315599	-0.159559	0.874303	-0.076169	0.941977
P08758	0.0775796	0.786174	0.00471107	0.990941	-1.15691	0.0589168	-0.715633	0.204865	-0.583854	0.264213	-0.605319	0.201754	-1.34031	0.020088	-0.343973	0.602725	-0.631834	0.306049	-0.532451	0.41935	-0.105821	0.887982	0.449239	0.606246	0.029599	0.971076	-0.961232	0.0505063	-1.73308	0.000830572	-0.632169	0.218994	0.2707	0.545692
P08865	-1.03619	0.0269413	-1.07461	0.0468643	-1.39221	0.0280286	-0.870529	0.0312538	-1.29488	0.0105898	0.192832	0.672993	-0.300519	0.665542	-0.202001	0.722415	-0.112684	0.831208	0.231249	0.659908	0.0555005	0.947061	-0.367662	0.498835	0.146001	0.789819	-0.596134	0.0986894	-1.13238	0.0143121	-0.364333	0.315604	-0.0174352	0.967092
P09012	0.0302981	0.942279	0.310894	0.572767	0.659653	0.216337	0.94741	0.0286037	1.20222	0.0479312	0.618782	0.24775	1.05734	0.07767	0.790954	0.0533509	1.11796	0.0268366	0.338186	0.625879	0.427989	0.521132	-0.126158	0.684579	-0.0539584	0.92995	0.183365	0.740952	0.431167	0.329485	-0.680326	0.0798376	0.17397	0.627666
P09211	-0.683917	0.0282423	-0.341432	0.336634	-1.58799	0.0401929	-0.616069	0.171642	-1.4929	0.000826106	0.256599	0.450147	-0.0961746	0.818714	-1.15671	0.103906	-0.875818	0.0287294	-0.0858862	0.839853	0.807895	0.338499	-1.22456	0.147753	-0.0668308	0.873646	-0.797748	0.155296	-0.898799	0.151038	-1.09846	0.0511972	0.317891	0.579577
P09234	0.755661	0.0704707	1.04637	0.0227398	1.20655	0.00615811	1.13917	0.0117515	2.01409	0.000374845	0.0598288	0.911768	0.144321	0.81974	-0.133658	0.834442	0.483112	0.461818	-0.230881	0.714878	-0.306573	0.638786	-0.517163	0.447669	-0.77532	0.280712	0.616394	0.295887	0.612378	0.191431	-0.219492	0.636311	0.26236	0.605876
P09326	-0.0143846	0.978662	2.02782	0.0525688	0.588361	0.393027	0.903084	0.304835	0.805187	0.232843	1.21574	0.0763707	0.912789	0.18069	-0.56021	0.223351	-0.12104	0.832389	-0.826468	0.443041	0.310044	0.699615	-1.47768	0.137921	-0.940612	0.213619	1.14183	0.00655985	0.918031	0.0332033	0.697803	0.13913	0.578115	0.177909
P09382	-0.0364092	0.869742	-1.28093	0.0768338	-1.71172	0.015876	-1.2476	0.0134565	-2.18844	0.000482267	-1.04038	0.0997599	-2.0885	0.00132704	-1.28168	0.0365756	-2.13868	0.00160172	0.204143	0.84391	-0.413188	0.618313	-0.0704919	0.921867	0.013348	0.985436	-1.40033	0.155685	-1.31534	0.163623	-0.0406226	0.96021	-0.873272	0.291874
P09417	0.0683554	0.921779	1.18324	0.183877	0.178499	0.771624	1.20035	0.189284	-0.0744687	0.877256	1.58131	0.0349538	1.56481	0.0464851	-0.223559	0.812014	-0.467477	0.561296	0.466416	0.527375	1.45467	0.0292076	-1.35556	0.245276	-0.324653	0.557798	NA	NA	NA	NA	NA	NA	NA	NA
P09429	0.450543	0.215233	0.447477	0.332243	0.847257	0.133222	0.487964	0.155729	0.999473	0.0251952	0.122079	0.801083	0.415598	0.436572	0.0116582	0.980185	0.485558	0.303368	0.125144	0.844637	0.0188845	0.978598	-0.0257623	0.955731	-0.0633716	0.902105	0.583947	0.268608	0.615556	0.380135	-0.139279	0.827888	0.0529684	0.921094
P09467	-0.0107298	0.954789	-0.470005	0.0348646	0.15372	0.379875	-0.00144396	0.995022	-0.501031	0.0156271	-0.524197	0.0875641	0.351319	0.170206	0.53676	0.0610199	-0.494766	0.094418	-0.0649215	0.85121	0.186869	0.43681	0.527475	0.110838	-0.00446472	0.986996	-0.489972	0.255914	0.0872115	0.82426	0.477285	0.256476	-0.473385	0.218593
P09488	-0.16084	0.875252	-0.0614943	0.955312	-0.95979	0.337307	0.578415	0.573121	-0.119575	0.922855	0.645928	0.44601	-0.873193	0.312021	0.372146	0.712754	-0.354187	0.745468	0.546582	0.500852	-0.0742425	0.917564	-0.36711	0.713299	-0.395452	0.766949	0.20727	0.832472	-0.921517	0.286672	0.505842	0.588457	0.61944	0.370377
P09496	1.15871	0.0098453	0.603424	0.0547844	0.25487	0.607147	0.393454	0.396103	0.283273	0.57081	-0.471434	0.395355	-0.911738	0.165078	0.0470825	0.939623	-0.507718	0.457906	0.0838559	0.882508	-0.00789429	0.991478	0.812343	0.26445	0.367723	0.648767	-0.836632	0.279674	-0.134	0.867136	0.659339	0.380618	-1.4386	0.0219788
P09497	0.88802	0.0133203	-0.062863	0.889887	0.0109975	0.979875	-0.162723	0.704403	-0.412502	0.3534	-0.810806	0.0677194	-1.18884	0.0377563	-0.146157	0.805288	-0.779801	0.224213	0.140077	0.811767	-0.311814	0.625857	0.904587	0.217509	0.520721	0.493553	-0.445033	0.501175	-0.0874098	0.909889	0.459784	0.527613	-1.36746	0.0250173
P09525	0.146423	0.343483	-0.413218	0.0991836	-0.424509	0.0396651	-0.57204	0.0439266	-0.093744	0.653981	-0.671436	0.0103117	-0.717353	0.00552974	-0.513132	0.144648	-0.226254	0.192153	-0.111795	0.73225	-0.14642	0.562957	0.205331	0.62979	0.0139131	0.953272	-0.268488	0.556933	-0.386674	0.213413	-0.105947	0.704876	-0.138431	0.539809
P09543	-0.0089399	0.982535	-0.983044	0.0865479	-0.493836	0.276385	-0.792635	0.180774	-0.574508	0.187701	-0.578904	0.247383	-0.552986	0.219933	-0.39579	0.466853	-0.75232	0.0942973	0.395201	0.519921	-0.0680898	0.883318	0.387904	0.575288	-0.186752	0.653276	-0.280292	0.585843	0.278215	0.536033	-0.258545	0.614405	0.271523	0.582993
P09601	-0.525244	0.379398	1.63279	0.00758062	1.63684	0.128451	2.50374	0.000915244	1.98615	0.0247832	1.15001	0.165991	1.74397	0.0731128	1.71885	0.0717427	1.21637	0.122059	-1.00802	0.160723	-0.418113	0.71609	-1.31013	0.10868	-1.29503	0.161673	0.933408	0.14574	0.903781	0.117026	0.561194	0.363169	0.429466	0.398622
P09622	0.00910153	0.967587	0.0389987	0.899069	0.926041	0.0188889	0.483596	0.175097	0.324906	0.251953	0.365865	0.386381	0.909109	0.0214534	0.564467	0.0753382	0.241828	0.348342	0.335968	0.560385	-0.00783116	0.986487	0.0899725	0.827809	-0.0739766	0.814717	0.615588	0.0243759	0.964975	0.000659487	0.468265	0.160141	-0.0727879	0.700965
P09668	0.134396	0.825358	-1.00222	0.132585	-0.848453	0.26192	-0.98896	0.118321	-0.0480867	0.942969	-0.620438	0.334459	-1.38092	0.0241625	-0.595986	0.328783	-0.587555	0.316108	0.516179	0.417636	-0.398069	0.562903	0.52737	0.365041	-0.405072	0.550962	0.298749	0.551201	0.106207	0.801599	-0.0209816	0.966209	0.0668725	0.893768
P09669	0.0764608	0.835291	1.97334	0.00571594	0.62016	0.298394	1.56078	0.020751	1.54555	0.00135649	1.674	0.0185437	0.751911	0.344057	0.197574	0.76464	1.62647	0.00453381	-0.222874	0.804075	0.208212	0.829415	-1.28674	0.156736	0.157387	0.7372	NA	NA	NA	NA	NA	NA	NA	NA
P09769	-0.0762476	0.919898	-0.785618	0.308155	-0.759251	0.339156	-0.0525315	0.936507	-0.870487	0.294993	-1.14184	0.0650835	-0.952317	0.0978414	0.217619	0.743315	-0.567053	0.431454	-0.432469	0.304785	-0.269314	0.627878	0.193903	0.708075	0.227186	0.772397	0.0462186	0.912511	-0.319564	0.501921	0.764109	0.121624	0.346597	0.439453
P09874	-0.0632131	0.74273	0.587659	0.100833	0.247297	0.218516	0.586107	0.0424298	0.105472	0.677308	0.481457	0.08375	0.570979	0.00728283	0.288522	0.201148	0.113735	0.654743	-0.169415	0.687186	0.260469	0.155667	-0.360798	0.233761	-0.0549497	0.865848	0.521273	0.139446	0.252592	0.41863	0.290108	0.406737	0.153693	0.589748
P09917	0.0301792	0.874006	-0.439681	0.162428	-0.314078	0.337057	-0.16737	0.444298	-0.415607	0.15467	-0.362339	0.115118	-0.536585	0.0872728	-0.661542	0.000603212	-0.608276	0.0195371	0.107521	0.750509	-0.192328	0.645243	-0.463993	0.0182606	-0.162489	0.62757	-0.192752	0.51463	-0.353913	0.186297	0.0956741	0.765274	-0.197327	0.564191
P09960	-0.421272	0.0975387	-0.413257	0.0694597	-0.845913	0.0424275	-0.618871	0.0135874	-0.754332	0.0140086	0.0355891	0.902483	-0.374471	0.371121	-0.725416	0.089111	-0.281362	0.50182	0.0275741	0.923244	0.0501701	0.925686	-0.527817	0.209744	0.0516975	0.909725	-0.0510198	0.909045	-0.21642	0.578353	-0.276734	0.555293	0.517584	0.204937
P09972	0.346055	0.104755	-1.20114	0.0227437	-0.69728	0.00876271	-1.12306	0.00211007	-0.198311	0.490699	-1.30276	0.00011253	-1.22081	0.00172734	-1.30211	0.000301333	-0.621481	0.0697616	0.244435	0.628321	-0.177478	0.599301	0.167001	0.631494	-0.0771139	0.849921	-0.494205	0.326353	-0.426656	0.364805	-0.442507	0.327539	-0.266191	0.346548
P0CG39	-0.152184	0.752694	-0.160268	0.761773	-0.638995	0.229074	-0.0372145	0.945054	-0.348478	0.464727	-0.41428	0.525039	-0.487717	0.38812	-0.573419	0.292564	-0.152013	0.770416	-0.406195	0.603213	-0.000906649	0.998781	-0.688389	0.262985	0.0442813	0.928549	-0.172626	0.754485	-0.435734	0.426637	0.610895	0.376659	0.44208	0.427823
P0DP25	0.133084	0.730501	-0.290898	0.507864	-0.256677	0.624786	-0.700323	0.0615612	-0.995562	0.00275034	-0.0869878	0.890342	-0.476381	0.437099	-0.454592	0.302535	-1.12416	0.0524794	0.336994	0.676081	-0.0866205	0.906969	0.378814	0.341563	0.00448374	0.991407	-0.424404	0.642788	-0.364535	0.695443	0.652916	0.507022	-1.10434	0.160951
P10145	0.617526	0.0646985	-0.231594	0.497303	1.00742	0.145095	0.143463	0.74715	0.330122	0.639446	1.73621	0.107641	2.66359	0.0126619	1.582	0.0896515	3.98939	1.56081e-05	2.58533	0.0860315	2.27369	0.0750656	2.05606	0.0610918	4.27679	0.00116279	NA	NA	NA	NA	NA	NA	NA	NA
P10153	0.120403	0.871629	NA	NA	0.537662	0.546817	-0.617035	0.566427	-0.334729	0.728902	-1.13112	0.0329084	0.244924	0.551236	-0.650568	0.275896	-0.224448	0.603663	NA	NA	-0.172335	0.705765	0.0868698	0.92863	0.230684	0.735633	0.653636	0.388998	0.569312	0.423032	0.391318	0.563877	0.593063	0.541725
P10155	0.0538199	0.87776	-0.320539	0.540551	0.473762	0.286836	0.102904	0.79923	-0.0536211	0.904501	-0.342732	0.425921	0.0852169	0.854358	0.169266	0.68109	-0.126215	0.80969	0.0316264	0.959501	-0.334725	0.549171	0.120182	0.798905	-0.0187736	0.976522	0.121717	0.629819	0.230387	0.518895	-0.169894	0.377752	-0.188169	0.522545
P10253	-0.195189	0.531045	-0.455685	0.139357	-0.43298	0.16664	-0.713785	0.0684279	-0.480681	0.209614	-0.119705	0.739742	-0.464711	0.19224	-0.957908	0.0210139	-0.28715	0.546469	0.140791	0.697925	-0.22692	0.500888	-0.439312	0.311576	-0.00165845	0.997581	-0.290768	0.514114	-0.363728	0.410187	0.145748	0.675613	-0.314809	0.436118
P10412	-0.00738186	0.973032	3.08339	0.00998403	3.17215	0.00473005	3.06692	0.00419774	3.5352	0.00082168	2.61569	0.0265508	3.87378	0.00321325	2.03006	0.0202353	4.09067	3.03143e-07	-0.475077	0.787581	0.694249	0.646653	-1.04423	0.407961	0.548092	0.58421	1.90573	0.0748285	1.75812	0.0806467	-0.0636149	0.947689	1.98791	0.036614
P10599	0.114427	0.513962	-0.413488	0.332951	-0.477173	0.32346	-0.745421	0.122663	-1.11503	0.046761	-0.411362	0.408582	-0.711299	0.259608	-0.305916	0.479886	-1.18863	0.0409105	0.116553	0.879648	-0.119699	0.883684	0.553932	0.402898	0.0408288	0.959599	-0.454276	0.486468	0.199252	0.772097	0.90876	0.109781	-0.905424	0.115772
P10606	-0.101884	0.3566	0.445527	0.0304982	-0.407366	0.168012	-0.046157	0.890771	-0.6415	0.0200904	0.497552	0.0162162	-0.120017	0.713469	-0.334107	0.259599	-0.499942	0.00369797	-0.0498593	0.853479	0.185465	0.683065	-0.389834	0.410013	0.0396737	0.893143	-0.53388	0.178048	-0.425122	0.260005	0.146639	0.651336	-0.33672	0.341358
P10619	0.154783	0.767006	-1.0294	0.0580328	0.0203528	0.964372	-0.788084	0.121871	0.685	0.0957603	-1.08964	0.0849459	-0.520605	0.378869	-0.451059	0.453556	-0.0837835	0.88412	0.0945472	0.8696	-0.386175	0.459357	0.491808	0.387286	-0.614001	0.124784	0.12022	0.805505	0.425434	0.390801	0.328738	0.434278	0.343335	0.452243
P10620	-0.815452	0.0202481	-1.81019	0.00111817	-1.59538	0.00136754	-1.06774	0.0616094	-0.535369	0.219034	-0.565225	0.189075	-0.161266	0.731711	-0.507333	0.427453	0.408353	0.369986	0.429517	0.436643	0.618657	0.274151	-0.255042	0.754737	0.12827	0.822951	-0.632375	0.119836	-0.760056	0.07146	-0.895774	0.0525142	0.335498	0.324765
P10644	0.229819	0.493966	0.668916	0.116696	-0.00876232	0.982233	0.424644	0.125789	1.12464	0.00143791	0.281542	0.373875	0.0318095	0.920455	0.16609	0.600669	1.04218	0.00819451	-0.157555	0.655883	0.270391	0.488726	-0.028735	0.890986	0.147359	0.484016	0.116792	0.725548	-0.681241	0.127485	-0.343436	0.411065	1.10352	0.00192699
P10768	-1.1076	0.0329591	-0.139626	0.6588	-0.772942	0.161651	-0.139867	0.605218	-1.2709	0.00377373	1.03716	0.0650823	0.506981	0.359497	-0.0851506	0.883065	-0.113398	0.846655	0.0691897	0.848818	0.172323	0.777243	-1.05288	0.0268441	0.0499046	0.913838	-0.639594	0.291776	-0.487363	0.429457	-0.0298158	0.953192	-0.201971	0.663468
P10809	0.181758	0.61994	0.39268	0.364803	-0.522958	0.270647	-0.134981	0.73206	-0.240161	0.53964	-0.264033	0.636635	-0.622725	0.264502	-0.093382	0.829993	-0.394998	0.477546	-0.474955	0.507985	0.0819913	0.898743	0.223357	0.636611	0.0269212	0.963687	-0.804272	0.254594	-0.427008	0.494375	0.578488	0.31714	-0.0108722	0.98382
P10909	NA	NA	NA	NA	NA	NA	NA	NA	NA	NA	NA	NA	NA	NA	NA	NA	NA	NA	NA	NA	NA	NA	NA	NA	NA	NA	-0.455427	0.561748	0.000414219	0.999628	-0.641749	0.499359	-0.572288	0.520146
P11021	-0.229622	0.0896261	-0.345785	0.191063	-0.625468	0.179282	-0.448564	0.0352398	-1.05502	0.00851821	-0.199114	0.468399	-0.289555	0.433192	-0.102025	0.721942	-0.781142	0.0498004	-0.0829513	0.84451	0.106292	0.861721	0.116917	0.734323	0.0442597	0.93483	-0.468418	0.296136	0.00951767	0.986483	0.347821	0.421811	-0.410823	0.385984
P11142	0.0116075	0.953745	0.131555	0.713362	-0.519165	0.174342	-0.112739	0.69527	-0.559741	0.18015	0.118889	0.58748	-0.134716	0.692026	0.0494893	0.855698	-0.633859	0.0461592	-0.0010584	0.997838	0.396056	0.425802	0.173836	0.630888	-0.0625108	0.902858	-0.374089	0.424	0.109938	0.831596	0.103138	0.796015	-0.36165	0.383509
P11169	-0.54723	0.176048	-0.661566	0.219785	-0.325942	0.319372	-0.429988	0.292759	-0.0636111	0.845372	0.14019	0.810961	0.00804256	0.986822	-0.515949	0.344783	0.771719	0.0759073	0.254526	0.748751	-0.213245	0.627363	-0.63319	0.274688	0.2881	0.33394	0.542213	0.0618828	0.0441509	0.899338	-0.111873	0.717355	0.654692	0.0364463
P11177	-0.0247346	0.932639	-1.18221	0.204866	-1.01124	0.361915	-0.712931	0.361544	-0.199383	0.806182	-0.403975	0.326455	-1.83533	0.16453	-0.151177	0.740611	NA	NA	0.753502	0.408038	-0.848827	0.585903	0.537019	0.521556	NA	NA	-0.254874	0.746482	-0.837808	0.365089	-0.440955	0.58473	0.158684	0.86318
P11215	-0.28205	0.196593	-0.112175	0.601748	-0.0647273	0.721681	0.111589	0.585341	0.388435	0.0971635	0.115993	0.624396	0.141045	0.579435	0.0630367	0.786647	0.768543	0.0279082	-0.053882	0.826201	-0.0762768	0.73969	-0.330602	0.163453	0.0980584	0.763482	0.109715	0.647776	-0.0279156	0.908203	-0.190008	0.438857	0.692739	0.00799934
P11216	0.0415035	0.926961	-0.14213	0.666777	-0.580098	0.239989	-0.100354	0.797185	-0.433088	0.373364	0.275859	0.62804	-0.543375	0.379732	-0.118569	0.833102	-0.0496801	0.938591	0.459492	0.342698	0.0782268	0.898522	0.0232883	0.962528	0.424911	0.534666	-1.21231	0.0230862	-0.848574	0.043597	-0.498674	0.247159	-0.606617	0.0574764
P11233	0.0234015	0.942728	-0.333712	0.308346	0.260732	0.534828	0.0342324	0.91842	-0.0620506	0.838363	-0.48096	0.173518	-0.040224	0.925999	0.201148	0.561535	-0.0902062	0.76166	-0.123847	0.693009	-0.277554	0.585238	0.190318	0.590693	-0.00475408	0.985438	0.604663	0.468564	0.376071	0.677034	-0.0138054	0.988993	0.338897	0.69307
P11234	0.132027	0.810494	0.339552	0.621816	0.643887	0.268153	0.880967	0.21979	0.891011	0.146714	0.502662	0.478228	0.991592	0.107852	0.869481	0.0814285	1.00338	0.0514132	0.295136	0.74376	0.479731	0.426603	0.12054	0.848956	0.244396	0.614649	-0.201901	0.738848	-0.446637	0.433931	-0.739565	0.217498	-0.175441	0.818864
P11279	-0.0649763	0.893029	0.883361	0.212439	1.30199	0.0521146	0.807714	0.184374	0.602361	0.339637	0.529309	0.234875	1.26254	0.00268316	0.405904	0.371033	1.20007	0.00967662	-0.419028	0.50225	-0.104424	0.834632	-0.466787	0.411284	0.532735	0.365588	0.572852	0.17672	0.684594	0.0118848	0.268964	0.509408	0.725516	0.0704046
P11387	0.0671209	0.912904	-0.325204	0.587909	0.221172	0.669692	0.374057	0.451377	0.112888	0.860619	-0.0299149	0.959631	0.284666	0.615154	0.0103447	0.985671	0.865593	0.250075	0.36241	0.469287	0.130615	0.746839	-0.296591	0.449437	0.819826	0.297807	0.520056	0.291067	1.03583	0.0045166	0.271391	0.580484	-0.418233	0.248008
P11413	-0.188743	0.302842	-0.968203	0.00630883	-0.770752	0.00808771	-0.584791	0.0362972	-0.574224	0.0293107	-0.595246	0.025438	-0.854936	0.0030575	-0.511002	0.116808	-0.334915	0.180853	0.184214	0.609706	-0.272927	0.372056	-0.114954	0.760878	0.0505662	0.868403	-0.439423	0.291303	-1.00612	0.00926916	-0.280994	0.517598	0.0831808	0.827093
P11717	-0.0798222	0.65527	0.619882	0.0115685	1.03808	0.00621863	0.734765	0.0238655	0.622919	0.00394037	0.593259	0.031237	1.07838	0.00984078	0.927565	0.00749526	0.653643	0.0052987	-0.106445	0.726635	-0.03952	0.933236	0.112978	0.773614	-0.0490981	0.786404	0.567859	0.0277609	0.701783	0.0178706	0.577662	0.00606882	0.239879	0.179172
P11766	-0.0645029	0.753963	0.0869022	0.758102	0.231496	0.364011	-0.0556597	0.844322	0.0935441	0.6802	0.156372	0.580212	0.294114	0.154601	-0.606179	0.0415603	0.114552	0.692274	0.00496656	0.989744	-0.00188528	0.993909	-0.615022	0.101064	-0.0434948	0.891111	0.383177	0.128356	0.343493	0.231847	0.0688043	0.812863	0.37633	0.0753193
P11940	-0.455223	0.0197555	-0.384364	0.0524674	-0.205582	0.290163	0.100511	0.620495	-0.620322	0.010804	0.416085	0.0342028	0.383913	0.0890134	0.352966	0.214135	0.0396769	0.876398	0.345226	0.0708009	0.134272	0.563691	-0.202768	0.51635	0.204775	0.49719	0.304317	0.340865	0.337883	0.174701	-0.301054	0.300941	0.419887	0.0709933
P12004	-0.0872434	0.674013	-0.542697	0.287453	-1.08744	0.0849836	-0.486833	0.185471	-1.84464	0.00242269	-0.345932	0.442352	-0.991207	0.0313028	-0.791429	0.0754697	-1.93817	0.000102178	0.109521	0.884585	0.00899284	0.990341	-0.39184	0.472939	-0.180776	0.772484	-0.389318	0.621678	-0.0559762	0.93423	0.7422	0.211933	-0.152689	0.832591
P12081	-0.387801	0.198762	-0.501293	0.0874212	-0.316783	0.0917805	-0.296712	0.158306	-0.45473	0.0806416	-0.0911178	0.753152	-0.016598	0.951716	0.0953717	0.74797	-0.153171	0.614704	0.0223739	0.923925	-0.0876156	0.287857	0.00428312	0.981063	-0.0862421	0.69419	0.418438	0.175629	0.499719	0.190706	0.0394176	0.90474	0.219406	0.531178
P12236	0.0205945	0.920539	0.210652	0.512763	0.187385	0.586097	-0.370513	0.272191	0.510905	0.0915712	0.206039	0.431378	0.382922	0.124664	-0.632402	0.0657411	0.295465	0.344592	0.0159818	0.967258	0.216131	0.573381	-0.241295	0.579976	-0.194845	0.622477	0.402017	0.29291	0.208814	0.663822	-0.374936	0.475303	0.272567	0.408859
P12270	0.0809137	0.592023	-0.0237769	0.899213	0.496261	0.0159174	0.201552	0.213161	0.0101863	0.947536	0.0754275	0.726833	0.240622	0.36176	0.543337	0.127753	-0.129588	0.518917	0.180118	0.52782	-0.174725	0.554265	0.422699	0.26159	-0.0588609	0.777454	0.0401942	0.864656	0.14948	0.531166	0.194439	0.596292	-0.464574	0.030648
P12314	0.091022	0.751945	NA	NA	1.03993	0.0935646	0.330532	0.355232	0.580532	0.303949	0.360639	0.109231	0.808088	0.173766	0.309777	0.716002	0.968642	0.194718	NA	NA	-0.140821	0.863159	0.0702671	0.942792	0.479132	0.633986	NA	NA	NA	NA	NA	NA	NA	NA
P12429	-0.286707	0.654857	-0.207318	0.767933	0.290888	0.540661	0.325266	0.604121	-0.706437	0.274284	0.354706	0.608372	0.445829	0.510091	0.355109	0.672008	-1.18966	0.117888	0.275317	0.716798	-0.131766	0.777363	-0.256865	0.754698	-0.769934	0.273336	0.20803	0.776246	0.933346	0.186788	0.775079	0.264986	-0.0798145	0.899973
P12724	-0.435233	0.39161	-0.0295224	0.967532	1.318	0.0955474	1.33895	0.0514565	0.283024	0.624248	0.912149	0.1559	1.98929	0.00742422	0.754646	0.279536	1.42059	0.0104547	0.506439	0.570459	0.236064	0.786657	-1.01954	0.228181	0.702333	0.223843	1.20199	0.156591	1.93688	0.0301328	0.593656	0.506375	0.224997	0.73164
P12814	-0.298541	0.335037	-0.913798	0.0189972	-0.62352	0.141456	-0.385594	0.09375	-0.490795	0.115924	-0.632712	0.0945213	-0.780059	0.0924542	-0.51301	0.158218	-0.348957	0.372045	-0.017454	0.965216	-0.45508	0.403426	-0.425957	0.124822	-0.156703	0.678912	-0.278149	0.613315	-0.285165	0.631655	0.0421767	0.934288	0.101771	0.845661
P12931	NA	NA	NA	NA	NA	NA	NA	NA	NA	NA	NA	NA	NA	NA	NA	NA	NA	NA	NA	NA	NA	NA	NA	NA	NA	NA	-0.399998	0.689194	0.263438	0.784751	-0.472427	0.673452	0.186218	0.84786
P12956	0.011674	0.954543	0.277316	0.216942	0.0292608	0.860584	0.103081	0.633209	0.181079	0.289039	0.321697	0.140593	0.322488	0.17439	-0.114638	0.65735	0.205299	0.3665	0.0560548	0.786415	0.304902	0.126636	-0.206045	0.456782	0.0358941	0.826847	0.132305	0.602667	0.153034	0.656492	-0.542607	0.063061	0.196362	0.489311
P13010	0.0498763	0.813019	0.170264	0.482074	-0.314873	0.0897212	0.0957915	0.68242	-0.0511122	0.759604	0.260516	0.3669	0.11887	0.62612	0.0908027	0.741719	-0.0533659	0.828723	0.140128	0.687907	0.483619	0.0380559	0.0448876	0.882392	0.0476227	0.802699	0.169187	0.663015	-0.188294	0.610711	0.33479	0.412422	0.493935	0.156369
P13073	0.15764	0.393449	1.14038	0.00165615	0.404597	0.215212	0.696711	0.0469254	0.633162	0.0185578	0.446192	0.0424191	0.861301	0.00150807	0.490272	0.051204	0.541315	0.0293864	-0.53655	0.0940651	0.614343	0.103667	-0.048799	0.895023	0.0657928	0.816626	0.575234	0.135404	0.571314	0.155628	-0.119663	0.77056	0.158449	0.683932
P13284	-0.224666	0.289879	0.234348	0.405728	0.80485	0.0240887	0.621678	0.05056	0.6357	0.0728922	0.649223	0.0210195	1.06281	0.00199942	0.739261	0.0253011	0.587918	0.0280462	0.19021	0.571343	0.033293	0.930175	-0.107083	0.776029	-0.272448	0.486079	-0.108939	0.880382	-0.13744	0.817174	-0.859744	0.212001	-0.102149	0.871946
P13473	-0.167061	0.629938	0.341551	0.460081	0.671616	0.138027	0.312987	0.492316	0.872414	0.0287916	0.690677	0.10918	0.859784	0.0513816	-0.0102566	0.982707	1.29344	0.00849561	0.182064	0.737241	0.0211065	0.965939	-0.490305	0.408961	0.253968	0.547892	0.747987	0.225117	0.631359	0.314181	-0.299993	0.633817	1.00017	0.0660385
P13489	-0.222746	0.504279	0.532329	0.277272	0.890298	0.0699003	0.432272	0.355321	0.364314	0.389162	0.82326	0.0977194	1.53453	0.000431374	0.589216	0.163989	0.628209	0.0930612	0.068184	0.917504	0.421486	0.368145	-0.0658023	0.902823	0.0411488	0.927985	0.996131	0.029001	0.950563	0.0812536	-0.0427442	0.93336	0.7242	0.0823764
P13498	0.0153144	0.924591	-0.0957494	0.67214	0.791917	0.00635466	0.263689	0.157217	0.044552	0.844394	-0.0679762	0.760453	0.576302	0.0375395	0.650177	0.0925889	-0.0231634	0.933667	0.0430876	0.889235	-0.200301	0.542705	0.401803	0.3212	-0.0524009	0.880979	0.308183	0.502464	0.283252	0.537544	0.415682	0.384264	-0.102984	0.799731
P13611	-1.13057	0.0244094	-0.13034	0.789525	0.0325365	0.93843	0.303033	0.552748	0.686378	0.191325	-0.2501	0.465282	0.252344	0.510702	0.88585	0.0328391	-0.0602516	0.886931	-1.25033	0.000452224	-0.910762	0.0139373	-0.547752	0.220886	-1.8772	0.00328423	-0.0724117	0.782149	0.175315	0.584065	0.152849	0.612047	0.038779	0.873964
P13612	-0.114131	0.810767	-0.372146	0.589776	-0.351192	0.504069	-0.0820113	0.905214	-0.419559	0.493158	-0.00721307	0.991052	0.211886	0.719812	0.11417	0.731826	-0.343648	0.444607	0.250802	0.778161	0.448947	0.48651	0.0820503	0.901018	-0.0382189	0.954185	NA	NA	NA	NA	NA	NA	NA	NA
P13639	-0.220612	0.290219	0.228774	0.314297	-0.0234469	0.911191	0.156895	0.554592	0.10936	0.523258	0.507325	0.032843	0.454705	0.0320356	0.035515	0.907093	0.33349	0.167608	0.0579393	0.798235	0.25754	0.198801	-0.341992	0.360967	0.00351796	0.984618	0.122939	0.601214	0.253619	0.0621149	-0.308926	0.162747	0.439889	0.0153598
P13645	0.525817	0.656962	1.02888	0.484637	1.85761	0.137694	0.0118802	0.986774	0.628328	0.458632	-0.0131957	0.993079	-0.640513	0.625309	-0.40417	0.757763	-1.09311	0.450226	-0.516255	0.791163	-1.9723	0.15614	0.109766	0.894425	-1.19562	0.259567	-0.0574236	0.929176	0.781598	0.290929	0.206126	0.751709	-0.475228	0.282744
P13647	NA	NA	NA	NA	NA	NA	NA	NA	NA	NA	NA	NA	NA	NA	NA	NA	NA	NA	NA	NA	NA	NA	NA	NA	NA	NA	-0.0217367	0.971099	0.462429	0.60155	0.0747972	0.930971	-0.638694	0.268409
P13667	-0.508589	0.0292458	-0.680397	0.00467083	-0.934139	0.0138683	-0.472736	0.011383	-1.20586	0.000458438	-0.131537	0.665691	-0.52959	0.152068	-0.245451	0.477695	-0.530091	0.124551	0.0402713	0.906232	-0.10404	0.82167	-0.281304	0.398507	0.167184	0.658177	-0.424613	0.377317	-0.496158	0.306215	0.0818864	0.843076	0.070646	0.862767
P13716	-0.0533454	0.898774	0.366343	0.300497	0.271769	0.558408	0.740984	0.166831	0.48628	0.227912	0.516259	0.231067	0.647955	0.19788	-0.428513	0.427815	0.715484	0.116247	0.096571	0.726255	0.322841	0.54761	-1.22284	0.075958	0.175859	0.63381	0.0854839	0.841759	0.444263	0.241724	-0.147382	0.740782	-0.00163678	0.996072
P13796	-0.32133	0.118684	-0.96007	0.0111043	-1.3789	0.0145218	-0.81077	0.00368419	-1.16747	0.00285368	-0.55285	0.0493531	-1.14397	0.0163527	-1.01231	0.0256913	-0.471278	0.0713674	0.0858905	0.826887	-0.0864007	0.895424	-0.522868	0.257131	0.374862	0.338813	-0.849327	0.148904	-0.738695	0.196547	-0.207064	0.619044	-0.186726	0.656099
P13798	-0.403036	0.197629	-0.627241	0.0424934	-0.75551	0.0427226	-0.307171	0.500365	-1.18911	0.000921675	0.00246922	0.993682	-0.261598	0.44263	-0.355266	0.2668	-0.955691	0.029822	0.226674	0.400407	0.0908761	0.80925	-0.451132	0.355869	-0.169615	0.63848	-0.254714	0.449831	-0.367009	0.318495	-0.0990335	0.79292	0.00497072	0.987039
P13807	-0.0822904	0.756122	-0.351728	0.360304	-0.778473	0.0359746	-0.104346	0.729225	-0.622208	0.0675191	-0.865066	0.07252	-0.950987	0.0403005	-0.536654	0.184461	-0.417182	0.11747	-0.595629	0.352047	-0.254804	0.607085	-0.514598	0.251243	0.122735	0.695265	-0.361078	0.542211	-0.338161	0.511606	-0.736147	0.2169	-0.222448	0.660049
P13861	0.0209338	0.909051	-0.34908	0.0864777	-0.199775	0.389716	-0.0683067	0.691392	-0.564841	0.00402548	-0.128089	0.65092	0.025671	0.921428	-0.302552	0.214964	-0.480662	0.0322101	0.241925	0.48505	0.24638	0.431964	-0.213311	0.366328	0.105113	0.519418	-0.0604601	0.756138	0.341225	0.205248	0.334232	0.146298	-0.299556	0.14487
P13984	NA	NA	NA	NA	NA	NA	NA	NA	NA	NA	NA	NA	NA	NA	NA	NA	NA	NA	NA	NA	NA	NA	NA	NA	NA	NA	0.311164	0.382751	0.30822	0.510748	0.370014	0.483463	0.182121	0.363684
P14151	NA	NA	NA	NA	NA	NA	NA	NA	NA	NA	NA	NA	NA	NA	NA	NA	NA	NA	NA	NA	NA	NA	NA	NA	NA	NA	0.580629	0.356416	0.817861	0.193995	-0.195504	0.775111	-0.186828	0.759332
P14174	-0.627191	0.305715	-0.326842	0.622028	0.470206	0.306269	0.580089	0.199413	-0.00183666	0.997677	0.658478	0.315199	0.373334	0.560449	0.305906	0.676556	0.994667	0.220883	0.358129	0.607163	-0.724063	0.137415	-0.901375	0.153601	0.369313	0.657306	-0.0813477	0.945312	-0.00786113	0.992819	-0.354552	0.692184	0.693044	0.4016
P14317	0.473428	0.152263	1.18215	0.000959653	0.272112	0.352437	0.663165	0.00802104	1.42199	0.00241863	0.342579	0.437342	0.153802	0.743329	0.58648	0.147949	0.909107	0.068478	-0.366148	0.432942	0.355117	0.45343	0.396743	0.200812	-0.0394579	0.940316	0.358204	0.44453	3.55477e-05	0.999936	-0.235333	0.535779	0.238064	0.530695
P14324	-0.0608624	0.900054	-0.937376	0.0877059	-0.879457	0.0996096	-0.529759	0.323196	-0.694896	0.108113	-0.630651	0.125121	-0.696494	0.135347	-0.453354	0.345291	-0.343396	0.442736	0.245863	0.346809	0.122101	0.784793	0.0155427	0.975618	0.290637	0.275829	-0.777232	0.0575069	-0.283904	0.580379	-0.149201	0.732162	-0.759015	0.110742
P14384	NA	NA	NA	NA	NA	NA	NA	NA	NA	NA	NA	NA	NA	NA	NA	NA	NA	NA	NA	NA	NA	NA	NA	NA	NA	NA	0.940192	0.0384306	0.769649	0.0610783	0.91457	0.0357368	1.4934	0.0518648
P14406	0.243634	0.519465	-0.00122535	0.998513	-0.395604	0.366866	-0.210545	0.731417	0.876717	0.0102124	-0.116305	0.859687	-0.254313	0.665988	-1.10389	0.0881679	0.805407	0.0716933	0.128554	0.89874	0.384925	0.561181	-0.649714	0.438128	0.172323	0.54658	0.182067	0.774373	0.26929	0.701414	0.329125	0.529511	0.6124	0.203305
P14550	-0.534441	0.0861119	-0.88021	0.00858037	-1.07656	0.018896	-0.905583	0.00312282	-1.07279	0.000407824	-0.259647	0.423492	-0.556974	0.106372	-0.969069	0.0418492	-0.667966	0.106786	0.0861219	0.774478	-0.0148573	0.973196	-0.597926	0.170551	-0.129615	0.685348	-0.461226	0.321399	-0.609885	0.298432	0.237537	0.569133	-0.0100193	0.981208
P14598	-0.169562	0.488905	-0.031634	0.905987	-0.884981	0.00751894	-0.606193	0.140533	-0.545575	0.0197548	-0.550491	0.257787	-0.750562	0.0610457	-0.344882	0.367309	-0.240999	0.345062	-0.688419	0.278946	-0.0351433	0.932011	0.0917486	0.858909	0.135014	0.46834	-0.107847	0.791495	-0.765936	0.0528571	0.229574	0.598542	0.208056	0.542467
P14618	-0.0670593	0.754086	-0.689736	0.0558761	-1.42559	0.00954306	-1.3016	0.0057363	-0.688626	0.0115903	-0.920597	0.0288974	-1.48137	0.00594296	-0.95728	0.0805266	-0.591245	0.150151	-0.297921	0.582717	-0.122838	0.851562	0.277257	0.67177	0.0303218	0.943187	-0.804684	0.0603731	-1.27595	0.0103563	-0.471371	0.236	0.172048	0.510554
P14625	0.165735	0.588482	0.4462	0.165356	-0.0856203	0.825828	-0.0343424	0.902591	0.270423	0.336355	-0.0499563	0.869927	-0.290527	0.474245	-0.0856952	0.803302	0.105712	0.732753	-0.330422	0.25971	-0.039172	0.936331	0.114382	0.722772	0.00102321	0.996768	-0.408831	0.139263	-0.457143	0.0661825	-0.42039	0.0630904	0.0769326	0.682112
P14678	0.307593	0.350773	0.934792	0.0227323	0.461326	0.269536	1.19623	0.0677717	0.243405	0.396884	0.935925	0.0394632	0.823198	0.104488	0.17229	0.760505	0.1389	0.76341	0.308726	0.525351	0.669465	0.251345	-0.716346	0.388996	0.203088	0.641937	0.631933	0.0826567	0.419131	0.291116	0.302058	0.430748	0.369446	0.292092
P14735	-1.07529	0.0940202	NA	NA	-2.12144	0.0310593	-1.41363	0.0597689	-1.51282	0.0174428	-1.57046	0.0459152	-1.03061	0.287661	-0.567669	0.516626	0.0148709	0.983505	NA	NA	0.0155368	0.989617	-0.229324	0.814647	0.452403	0.454046	0.478487	0.581028	-0.226295	0.758159	0.517116	0.502589	0.21544	0.810479
P14854	0.423095	0.135005	0.672348	0.234746	-0.626085	0.333002	0.401689	0.413846	-0.179352	0.663347	0.238283	0.582341	-1.02672	0.0886438	-0.160167	0.644078	-0.28022	0.640949	-0.0109697	0.987745	0.022455	0.978591	-0.138761	0.809829	0.322227	0.664045	-0.419637	0.347703	-0.250051	0.587403	0.169308	0.766689	-0.0985973	0.807734
P14866	-0.408086	0.0360432	-0.993068	0.00952954	-0.379672	0.0410786	-0.406781	0.0884328	-0.80797	0.00674266	-0.400598	0.167304	-0.35744	0.238251	-0.391087	0.204723	-0.606406	0.0419362	0.184383	0.675209	-0.385854	0.220997	-0.392392	0.272034	-0.206523	0.556894	-0.261717	0.589537	0.0254712	0.950505	-0.437244	0.382652	-0.128919	0.801524
P14868	-0.153491	0.58477	0.0296967	0.915895	-0.546957	0.0740818	-0.3172	0.438638	-0.678254	0.0167496	-0.0923142	0.752388	0.0780234	0.785203	-0.0409612	0.886416	-0.0849396	0.789599	-0.275502	0.348361	0.471489	0.124035	0.122748	0.773917	0.439824	0.131267	0.146587	0.301886	0.322387	0.168163	0.323937	0.0811099	0.101872	0.557593
P14927	-0.0121797	0.981049	1.14303	0.0501797	-0.329088	0.515808	0.744062	0.171831	1.07201	0.0535355	1.3376	0.0211556	-0.0650667	0.912533	0.270623	0.623184	0.819359	0.192763	0.182398	0.702601	0.251842	0.669726	-0.485619	0.391096	-0.264834	0.657413	-0.0227246	0.971627	-0.40642	0.547401	-0.495759	0.470107	0.193214	0.752565
P15121	-0.27549	0.256754	0.1318	0.651556	-0.264189	0.447846	0.291045	0.524143	0.00501151	0.988692	0.804446	0.0195487	0.508676	0.208587	-0.198426	0.687157	0.189296	0.6839	0.397156	0.317123	0.497375	0.324419	-0.764961	0.270272	-0.0912057	0.876174	0.520686	0.251718	0.170023	0.67703	0.130309	0.757166	0.572845	0.159084
P15144	-0.548959	0.17196	-0.195631	0.700654	-0.112512	0.783314	-0.309813	0.407695	0.0833725	0.843355	-0.226068	0.58312	-0.272018	0.503574	-0.0266579	0.952444	0.347843	0.504413	-0.579397	0.299925	-0.708466	0.118563	-0.265804	0.544644	-0.284489	0.616783	0.0961339	0.805693	0.142156	0.739708	-0.116568	0.744923	0.742246	0.0820924
P15153	0.265075	0.462249	1.14229	0.017167	0.441307	0.260066	0.435515	0.350487	0.729104	0.0930345	0.629649	0.116063	0.320312	0.485615	0.0279644	0.919985	0.537483	0.132013	-0.247571	0.563553	0.144079	0.768292	-0.142476	0.723654	0.0734541	0.852183	0.34261	0.152076	-0.0431443	0.872953	-0.138526	0.612275	0.683789	0.00934289
P15170	-0.245453	0.490453	0.443125	0.456798	-0.306743	0.442478	-0.247877	0.535387	-0.268822	0.590803	0.341452	0.486754	0.806216	0.0739655	0.715686	0.0702949	-0.061982	0.920001	-0.347125	0.65041	0.867507	0.0852978	0.718111	0.104885	-0.0386126	0.960251	0.169959	0.569802	0.219599	0.397714	0.394191	0.163138	0.0498059	0.895674
P15309	-0.677581	0.427228	0.509178	0.500837	-0.49923	0.571295	0.13643	0.856099	-0.298437	0.72643	1.00548	0.201288	0.80756	0.298759	-0.0713479	0.925698	-0.521442	0.585046	-0.181279	0.752738	0.629209	0.424241	-0.885358	0.196495	-0.900586	0.364074	0.204247	0.650596	0.800104	0.237117	0.994426	0.0937831	0.201338	0.718725
P15311	0.140427	0.544483	-0.285391	0.202077	0.352429	0.136012	-0.137376	0.571531	-0.14281	0.536778	-0.276531	0.365265	0.0540006	0.877026	0.236609	0.424856	-0.184286	0.416956	0.149288	0.648096	-0.158001	0.662725	0.514412	0.119539	0.0989509	0.641483	-0.164522	0.468098	0.545042	0.0515428	0.276937	0.172523	-0.468162	0.0131696
P15374	-0.0149926	0.961596	-1.88603	0.0217355	-0.922954	0.0661403	-1.5367	0.0264931	-1.76014	0.00880934	-1.12974	0.0845796	-1.38041	0.0740246	-1.86151	0.0177455	-1.56241	0.00987156	0.741296	0.488142	-0.472446	0.580682	-0.339805	0.710795	0.182731	0.808923	-0.755443	0.259619	-0.824001	0.177598	-0.35825	0.55557	-0.0812454	0.886757
P15509	-0.031462	0.939937	0.870353	0.126065	0.357609	0.483893	0.792186	0.0804846	-0.470302	0.288278	0.49512	0.364542	0.492179	0.247983	-0.127796	0.753862	-0.0637401	0.899321	-0.406696	0.569451	0.103107	0.83874	-0.951444	0.0354109	0.3751	0.476136	0.612485	0.425152	0.159521	0.833701	0.236071	0.750923	0.825843	0.281165
P15531	-0.112791	0.761896	-0.699442	0.0328898	-0.244113	0.412944	-0.841371	0.140948	-0.811847	0.0118845	-0.645591	0.153407	0.131387	0.771125	0.905795	0.160404	-0.894418	0.0669478	-0.0589401	0.874455	0.262709	0.501785	1.63437	0.0568669	-0.195362	0.559506	0.0317474	0.882804	0.80073	0.0120964	0.405676	0.515519	-0.157409	0.493143
P15586	-0.567213	0.0650713	0.239341	0.376561	0.0373106	0.924492	-0.294674	0.328862	-0.376725	0.415791	0.578257	0.0641439	0.643874	0.0888686	-0.139032	0.756701	0.0115825	0.981636	-0.228297	0.35678	0.0393504	0.932803	-0.411572	0.396894	-0.178906	0.793479	0.540309	0.105526	-0.0313331	0.937351	-0.0282724	0.930058	0.737435	0.0217179
P15880	0.12531	0.533131	-0.00107417	0.997161	-0.78335	0.00333984	-0.372149	0.33651	-0.315552	0.164958	-0.0842405	0.781685	-0.768596	0.0292587	-1.0046	0.0336921	-0.713792	0.0644879	0.0421437	0.923802	0.140065	0.682391	-0.507142	0.385509	-0.27293	0.484587	-0.757537	0.13607	-1.46595	0.013046	-0.553987	0.384133	0.133947	0.790067
P15927	-1.06176	0.0403124	-0.618958	0.263672	-1.45782	0.00888544	-0.437841	0.26577	-2.03051	0.0220565	0.347997	0.42231	0.325126	0.696201	0.598175	0.309454	-0.382928	0.440452	-0.0948056	0.852664	0.721188	0.392111	-0.0257439	0.958805	0.585822	0.530567	0.159985	0.850849	-0.00701068	0.994849	0.400355	0.582168	0.576608	0.515443
P15954	0.244268	0.751363	0.64031	0.36061	0.253193	0.774461	1.22659	0.126991	0.0703198	0.912997	0.915868	0.263154	0.145615	0.856185	-0.0922906	0.914347	0.458072	0.510106	0.519825	0.475547	0.13669	0.881709	-1.07461	0.230959	0.63202	0.161382	-0.280055	0.647991	-0.344878	0.557822	0.271071	0.684169	-0.457375	0.329283
P16150	-0.323742	0.314192	0.583804	0.134279	0.585352	0.215682	1.00866	0.00803514	0.482182	0.0935608	0.506522	0.190597	0.898439	0.0503293	1.25405	0.00417048	0.553217	0.134493	-0.401025	0.38029	-0.0106561	0.984868	-0.0783448	0.830027	-0.252707	0.378757	0.351979	0.392691	0.709099	0.141638	-0.0564146	0.899827	-0.0873023	0.835391
P16152	0.0423027	0.913144	0.475197	0.486489	0.525031	0.34648	0.70395	0.246813	1.57979	0.00911974	0.656904	0.324961	0.428992	0.392362	0.450469	0.442618	1.69502	0.00295482	0.22401	0.823861	-0.0537358	0.934833	-0.211178	0.785289	0.157527	0.793133	0.730157	0.078594	0.121462	0.797159	-0.478961	0.226963	0.388098	0.320582
P16220	0.613176	0.031281	0.0466811	0.914152	-0.102147	0.812883	0.130878	0.767861	0.297111	0.257296	-0.430957	0.334498	-0.862079	0.115709	-0.270914	0.467792	-0.458067	0.158612	0.135537	0.837765	-0.146756	0.826133	0.211384	0.701335	-0.142002	0.644875	-1.26531	0.0331941	-1.16352	0.0265818	-0.118539	0.819882	-0.864619	0.0679926
P16278	-0.16019	0.537833	-1.01075	0.0450876	-0.647474	0.0186955	-0.318552	0.410695	-0.670532	0.0734028	-0.767933	0.0665367	-0.483587	0.172162	-0.690281	0.110675	-0.21549	0.508847	0.082628	0.892245	0.00369736	0.991162	-0.531918	0.323738	0.294852	0.498304	-0.51444	0.158193	-0.720825	0.0600597	-0.230645	0.51959	-0.208297	0.55722
P16284	-0.240655	0.374626	-0.345608	0.101274	0.398777	0.0185982	-0.3357	0.139003	0.19419	0.259069	0.0497745	0.875531	0.404857	0.210398	0.243228	0.432878	0.338082	0.260516	0.154728	0.580562	-0.234575	0.263211	0.338274	0.207062	-0.0967627	0.482934	0.203538	0.462338	0.433612	0.129504	0.238666	0.271728	0.198908	0.305464
P16401	-0.199784	0.584321	2.03031	0.062747	3.26322	0.00412165	2.94676	0.00665319	2.72762	0.0041176	2.52123	0.0346887	3.76782	0.00323928	2.01312	0.0301763	3.16892	0.00167416	0.291141	0.8672	0.304813	0.833364	-1.13343	0.380179	0.24151	0.835125	1.76	0.0858531	1.93757	0.0251027	-0.0534244	0.955589	1.55912	0.0599567
P16402	0.0618372	0.906062	1.5726	0.196145	3.44234	0.00248927	3.10258	0.00349015	2.46752	0.0339085	2.03948	0.104278	3.36815	0.0115752	2.27714	0.0280011	2.49146	0.0260651	0.528719	0.781396	-0.0123445	0.99325	-0.763598	0.536574	0.0857843	0.954478	1.75161	0.156446	1.37162	0.21845	-0.234696	0.818679	1.79326	0.0619671
P16403	-0.154295	0.244754	4.05585	0.00120904	3.52762	0.00330271	3.73735	0.00268528	3.45051	0.000737337	3.5177	0.00216687	5.16373	4.96721e-05	2.10984	0.0487813	3.5499	0.00011586	-0.692443	0.661609	1.48181	0.295565	-1.78181	0.253951	-0.054904	0.960828	1.59518	0.173041	1.40618	0.230403	-0.0336605	0.97624	1.54728	0.111478
P16435	-0.114604	0.592028	-0.862745	0.00135384	-0.275659	0.417583	-0.473593	0.239651	-0.695012	0.0310994	-0.420774	0.122685	-0.241223	0.456392	-0.270479	0.24539	-0.583367	0.157179	0.327367	0.235163	-0.0801678	0.854661	0.0885104	0.833769	-0.00295906	0.995028	-0.0657391	0.770661	0.395182	0.0536246	-0.225255	0.345715	-0.163763	0.573132
P16615	0.243348	0.359356	-0.100309	0.790351	0.307619	0.222345	0.216427	0.392925	0.815714	0.0082588	0.192356	0.46828	-0.178315	0.538586	-0.623233	0.134874	0.315795	0.42497	0.536013	0.188157	-0.242585	0.378232	-0.596312	0.161536	-0.256571	0.52835	0.447437	0.0496656	-0.155478	0.45174	-0.0107291	0.958005	0.411862	0.0699279
P16671	-0.313375	0.360321	0.466131	0.29953	0.435577	0.111052	0.225071	0.554003	0.320598	0.315687	0.651403	0.20481	0.950414	0.00817523	0.218067	0.66009	0.521743	0.141239	-0.128103	0.846196	0.201462	0.241192	-0.32038	0.561686	-0.11223	0.692768	0.412973	0.206745	-0.0724915	0.860157	-0.0690238	0.861316	0.140303	0.656525
P16885	0.336662	0.555602	-0.370715	0.619257	-0.54188	0.419341	-0.319317	0.61589	-0.333066	0.609197	-0.455311	0.439018	-0.574568	0.254754	-1.08642	0.110824	-0.512442	0.302447	0.252066	0.74044	0.303975	0.610055	-0.43044	0.550985	0.157286	0.786121	-0.257528	0.545687	-0.492038	0.258352	-0.22311	0.650533	-0.146826	0.75416
P16930	-0.075018	0.886783	0.425668	0.536648	0.580171	0.25864	-1.10653	0.136701	0.22554	0.621633	0.268013	0.672221	0.18594	0.747494	-0.762802	0.252492	-0.244225	0.639574	-0.232672	0.779514	-0.46925	0.399453	0.268713	0.748172	-0.544783	0.171316	0.074853	0.926195	-0.283763	0.690465	-0.337777	0.658217	-0.175173	0.791065
P16949	0.558422	0.0774446	0.684634	0.0361654	0.676401	0.0755331	0.344412	0.220471	0.534943	0.121863	-0.150609	0.693234	0.269585	0.63154	0.369739	0.441212	-0.222578	0.61206	-0.276821	0.515354	0.151606	0.810108	0.583749	0.241539	-0.199098	0.68065	0.230014	0.501891	0.563566	0.0406614	0.264266	0.541943	-0.607394	0.0565516
P17050	-0.228055	0.660657	NA	NA	-1.61678	0.144628	-0.660063	0.104863	-1.02097	0.0453086	-1.36398	0.124042	-2.29652	0.00882257	-0.290297	0.590984	NA	NA	NA	NA	-0.9078	0.443245	0.141711	0.607848	NA	NA	-0.269117	0.480677	-1.2547	0.0487206	0.0275755	0.9356	-0.189356	0.74907
P17096	-0.186135	0.333834	1.34193	0.0464109	3.00112	0.00178646	1.93953	0.00290166	1.5854	0.0191583	1.59258	0.0872646	3.3486	0.00604414	1.59837	0.00800883	1.72865	0.00104013	0.0645205	0.954832	0.161339	0.893234	-0.527291	0.454045	-0.0428856	0.955101	2.31902	0.00518772	1.25667	0.0237567	0.95973	0.232977	0.87982	0.191601
P17174	0.160123	0.745527	0.219523	0.691304	0.14288	0.750987	-0.368671	0.369305	0.159155	0.764206	-0.245322	0.59411	0.100732	0.847866	-0.792082	0.166737	-0.426092	0.454485	-0.304723	0.518157	0.117975	0.804117	-0.263288	0.566492	-0.425125	0.488439	0.755158	0.00846342	0.77132	0.0613802	0.502306	0.21935	0.281161	0.413577
P17213	-0.517701	0.542696	0.473101	0.666436	1.32547	0.200753	0.808854	0.301103	-1.15245	0.196728	0.647879	0.523349	1.9365	0.0672854	0.788411	0.384003	-1.20579	0.181275	-0.342923	0.795634	0.0933249	0.935022	-0.538144	0.502392	-0.571042	0.50814	1.302	0.206855	2.63585	0.00677579	1.11237	0.187756	-0.248471	0.744531
P17275	1.43304	0.00767357	-0.188501	0.725128	0.014623	0.969241	-0.787372	0.118219	-1.03008	0.165068	-0.958403	0.258679	-0.667501	0.357657	-0.634764	0.297823	-0.782567	0.162667	0.663139	0.463954	0.750916	0.305143	1.58565	0.0391832	1.68056	0.0892272	NA	NA	NA	NA	NA	NA	NA	NA
P17568	-0.193401	0.658728	-0.483663	0.422099	-0.105186	0.821229	-0.408843	0.440527	0.0866254	0.86715	-0.00420235	0.990484	-0.00808242	0.98381	0.0113473	0.979169	0.189784	0.62915	0.28606	0.519926	-0.0962972	0.818127	0.226789	0.670339	-0.0902421	0.851193	-0.0956344	0.790661	0.387579	0.193582	0.259937	0.521083	-0.477554	0.0372115
P17612	-0.0344329	0.89024	1.13582	0.00231521	0.500584	0.0812225	0.420895	0.220775	0.956768	0.00217777	0.782007	0.00929661	0.576124	0.110224	0.0482937	0.862955	0.970921	0.000989355	-0.38825	0.183623	0.0411071	0.910561	-0.407034	0.284361	-0.0202798	0.915893	0.455694	0.172675	0.0493278	0.910672	0.285374	0.402302	0.684343	0.00609481
P17655	-0.198089	0.208786	-0.264458	0.267586	-0.229647	0.377251	0.00783752	0.962577	-0.457398	0.0465884	0.141778	0.484592	0.00573152	0.976931	-0.182556	0.565162	-0.229186	0.264563	0.208147	0.488593	0.0372892	0.901977	-0.388482	0.274104	0.0301232	0.909855	0.0583969	0.812247	-0.225296	0.426937	0.0411299	0.858184	0.254127	0.298081
P17676	0.373034	0.529184	NA	NA	0.0758664	0.897621	1.12923	0.116335	0.849562	0.136144	1.07076	0.109817	0.975764	0.181172	1.29526	0.0565384	1.10564	0.116038	NA	NA	1.27293	0.10431	0.539069	0.425019	0.629114	0.284609	0.556489	0.365381	0.294158	0.368147	0.0744387	0.836367	-0.108674	0.739073
P17858	0.0960632	0.732802	-0.728514	0.077053	-0.591647	0.0608947	-0.943083	0.0213855	-0.561997	0.142314	-0.665912	0.0831143	-0.939684	0.0140404	-0.873756	0.0320506	-0.877365	0.0317686	0.158665	0.743646	-0.251975	0.469597	0.165391	0.713075	-0.219304	0.636288	-0.302138	0.450111	-0.469398	0.2294	-0.369891	0.38067	0.00915142	0.98128
P17900	-0.489345	0.156125	-0.831982	0.195193	-1.47754	0.0382951	-0.601426	0.128504	-2.06629	0.00130172	-0.233058	0.647748	-0.956555	0.0652871	-0.831323	0.143367	-1.69679	0.000721461	0.109578	0.89514	0.0316393	0.967662	-0.719241	0.246813	-0.11985	0.833595	-1.00338	0.227123	-0.608443	0.524407	0.0884958	0.904794	-0.0180146	0.982387
P17931	-0.249459	0.55251	-1.04509	0.165685	-1.14796	0.101595	-0.872098	0.139408	-1.87922	0.00610751	-0.72863	0.187046	-1.04639	0.0666803	-0.815559	0.0991855	-1.63886	0.00464237	0.0670019	0.938338	-0.147889	0.848514	-0.19292	0.755934	-0.0090964	0.988898	-0.0875441	0.850784	-0.325488	0.532817	-0.0163348	0.972161	0.0575239	0.923783
P17947	0.352746	0.606314	NA	NA	0.0792398	0.892012	0.377556	0.511038	-0.308119	0.746663	-0.321199	0.589818	-0.493594	0.350668	0.28899	0.711379	NA	NA	NA	NA	-0.220087	0.334197	0.26418	0.717666	NA	NA	0.20087	0.786893	0.371607	0.584241	-0.535628	0.445351	-0.522784	0.460933
P17980	-0.06901	0.841715	-0.629841	0.290208	-0.926702	0.189964	-0.657938	0.106144	-0.736463	0.154593	-0.751772	0.173711	-1.26667	0.0202102	-0.443111	0.116081	-0.993815	0.0127733	-0.190941	0.814365	-0.408979	0.614659	0.145817	0.628556	-0.326362	0.544541	-0.343078	0.463275	-0.188997	0.687438	0.0268787	0.965436	-0.26012	0.613463
P17987	0.00829596	0.971298	-0.337576	0.327654	-0.535394	0.0709068	-0.221025	0.416928	0.0711339	0.783394	-0.0434225	0.887742	-0.238701	0.468526	-0.112072	0.69951	0.184736	0.454774	0.30245	0.499155	0.304989	0.423045	0.117249	0.724652	0.121899	0.660631	-0.205796	0.523198	-0.539993	0.105032	-0.0264648	0.933537	0.37898	0.192713
P18077	0.209416	0.509999	0.39004	0.434789	0.490204	0.270003	0.0217754	0.944489	1.14664	0.004837	0.476801	0.283118	0.552255	0.256411	-0.161695	0.661433	1.04459	0.00784028	0.296178	0.649644	0.271467	0.646631	0.0259457	0.944153	0.107367	0.752918	0.468231	0.316995	-0.334972	0.612383	-0.545439	0.29814	0.395166	0.320833
P18124	-0.0579785	0.8273	0.352984	0.345504	0.64565	0.102298	0.323066	0.387123	0.650874	0.076506	0.629373	0.063019	0.510618	0.167818	-0.00346127	0.993627	0.793211	0.0329348	0.218411	0.614355	-0.19301	0.677055	-0.384506	0.476611	0.0843581	0.841098	0.383019	0.319679	0.135603	0.782453	-0.0884096	0.826136	0.382503	0.260227
P18206	0.0572424	0.827702	0.633965	0.0871088	0.686722	0.0371916	0.468669	0.0928524	0.956522	0.00255029	0.634884	0.123917	0.814747	0.00801134	0.313924	0.352735	1.1183	0.00168311	0.0581612	0.91099	0.185268	0.532625	-0.0975027	0.772903	0.219022	0.381819	0.525676	0.220657	0.633787	0.0725193	0.214453	0.536453	0.746883	0.0489402
P18510	-0.559767	0.436401	-1.79127	0.0318671	-1.22744	0.0946056	-1.78876	0.0332794	-1.42558	0.0347863	0.35359	0.666933	0.00231378	0.99772	-0.228105	0.798964	-0.270829	0.750023	1.58509	0.0886433	0.669987	0.392947	1.00089	0.286277	0.594988	0.362353	NA	NA	NA	NA	NA	NA	NA	NA
P18583	-0.158104	0.639177	-0.501988	0.315557	0.309513	0.503783	-0.10973	0.854072	-0.605252	0.286262	0.290846	0.704018	0.295139	0.67665	0.537506	0.193043	0.342205	0.513309	0.63473	0.554607	-0.172478	0.834726	0.489131	0.472406	0.789353	0.31083	-0.102102	0.808677	-0.201638	0.661904	0.311605	0.595147	-0.250244	0.578708
P18669	-0.5781	0.0589968	-0.756466	0.0693404	-0.950797	0.0100033	-0.335132	0.244657	-0.8396	0.00318527	-0.202824	0.549277	-0.425462	0.333198	-0.168597	0.675628	-0.206996	0.604103	-0.0244591	0.956875	-0.0527649	0.911201	-0.411565	0.331762	0.0545035	0.877757	-0.202086	0.591293	-0.237579	0.535121	-0.351883	0.34211	0.115572	0.798732
P19338	-0.336591	0.09633	0.353957	0.0511112	-0.769242	0.061716	0.0991307	0.665898	-1.06415	0.000189506	0.490298	0.0247174	0.302049	0.290123	0.020441	0.940147	-0.651558	0.00956584	-0.20025	0.187257	0.7347	0.132161	-0.41528	0.206055	0.0759975	0.726326	-0.767438	0.125479	-0.824865	0.0668357	-0.213586	0.575013	-0.383794	0.336531
P19367	0.0403421	0.820127	-0.169671	0.389524	-0.449824	0.120032	-0.389176	0.168447	-0.137609	0.457061	-0.102654	0.643732	-0.447699	0.147326	-0.350326	0.124642	-0.08019	0.688375	0.107359	0.678675	0.042467	0.911856	0.0791922	0.800359	0.097761	0.634183	-0.250981	0.496666	-0.441925	0.109303	-0.00758763	0.976988	0.185903	0.499871
P19387	-0.28128	0.372088	-2.35786	0.00846456	-1.2209	0.00493431	-1.06575	0.0653079	-1.57187	0.0159619	-1.63276	0.00554549	-2.14085	0.000334445	-1.09592	0.178793	-0.814968	0.0523441	0.443821	0.621639	-1.20123	0.02137	-0.311448	0.747587	0.475627	0.491015	NA	NA	NA	NA	NA	NA	NA	NA
P19397	-0.205746	0.379771	0.996075	0.0341542	1.16008	0.0649145	0.845352	0.0441139	1.23335	0.00356389	1.07137	0.0261077	1.64236	0.00170883	0.917069	0.0510954	1.41857	9.46728e-05	-0.13045	0.841903	0.276532	0.702928	-0.13403	0.811835	-0.0205248	0.956803	0.657089	0.0928484	0.816288	0.0674964	0.19791	0.618511	0.557022	0.0552337
P19474	-0.31259	0.393887	-0.38384	0.20112	-0.387654	0.466046	0.0863499	0.68585	-0.942956	0.0725483	0.153732	0.745124	-0.257137	0.556623	-0.267927	0.509296	-0.886443	0.171277	0.224982	0.650369	-0.182073	0.76658	-0.666867	0.0211282	-0.256077	0.735706	-0.336061	0.264373	-0.236501	0.5307	0.0241128	0.946531	-0.503806	0.103743
P19823	-0.41649	0.2495	-1.40926	0.0162592	-1.30003	0.020237	-1.27394	0.0227011	-2.07058	0.00399356	-0.717832	0.148201	-1.31336	0.00792299	-0.996948	0.0166696	-1.57373	0.0228822	0.274936	0.678193	-0.429814	0.45195	-0.1395	0.788626	0.0803599	0.924389	-1.44182	0.0489702	-1.03197	0.15206	-0.18161	0.793572	0.0770321	0.929739
P19878	-0.139342	0.556751	-0.136281	0.577794	-0.559106	0.0485788	-0.445254	0.0558779	0.203708	0.312128	0.146714	0.619608	-0.376673	0.279183	-0.536036	0.20533	0.400626	0.20664	0.143653	0.666245	0.0430913	0.907464	-0.230123	0.583374	0.0575758	0.829194	-0.076147	0.821256	-0.69782	0.0483171	-0.238489	0.280075	0.327592	0.162498
P19971	-0.1017	0.804698	-0.571778	0.26749	-0.730636	0.107096	-0.91993	0.0677412	-0.96869	0.0895686	-0.528426	0.295212	-0.942664	0.0598496	-0.742266	0.146782	-1.08192	0.0529991	-0.0583477	0.924192	-0.313728	0.516926	0.0759646	0.889774	-0.214935	0.743042	-0.660695	0.120002	-0.698425	0.111961	-0.034953	0.941647	-0.46571	0.338246
P20036	0.11339	0.846418	NA	NA	-0.470837	0.383299	0.940058	0.154025	-0.527664	0.403354	0.586952	0.418541	-0.200954	0.798341	-0.198624	0.760005	-0.609352	0.416053	NA	NA	0.383273	0.62066	-1.02529	0.164687	0.031703	0.967736	0.258428	0.751127	-0.241142	0.772191	1.12322	0.169882	-0.202596	0.787299
P20042	0.436289	0.262566	-0.806802	0.167283	-0.638859	0.159191	-1.04945	0.0736551	-1.17332	0.0176945	-0.994709	0.0588923	-0.966762	0.0744754	-0.603502	0.322903	-1.21222	0.0499994	0.248382	0.722383	0.108387	0.848177	0.882235	0.259142	0.397386	0.53137	0.12951	0.725211	0.00349189	0.991566	0.407339	0.320447	-0.643247	0.0787831
P20073	0.253014	0.410774	0.0818162	0.820458	-0.0896665	0.803234	-0.462344	0.181452	0.24105	0.432219	-0.298017	0.279058	-0.533123	0.0958359	-0.150524	0.612332	0.127464	0.694825	-0.126819	0.66627	-0.190442	0.600869	0.564834	0.103923	0.139428	0.660267	-0.147796	0.580959	-0.608933	0.107456	0.0245031	0.920757	0.133438	0.563241
P20138	-0.356645	0.527858	-0.389861	0.564251	-0.281968	0.594814	-0.768968	0.196066	-0.361002	0.475088	-0.222983	0.734934	0.198461	0.722425	-0.513323	0.471725	0.68802	0.299315	-0.189768	0.814298	0.123783	0.807159	-0.101	0.890383	0.692377	0.237584	-0.610692	0.130092	-0.192371	0.481207	-0.250223	0.41582	-0.66327	0.0228817
P20160	-0.656883	0.324982	-0.193966	0.751743	0.740077	0.300352	1.06913	0.0604477	-1.15649	0.133156	1.12116	0.0902289	1.2174	0.137782	1.03534	0.176921	-0.520913	0.573034	0.658244	0.179594	-0.179559	0.829667	-0.690673	0.267452	-0.0213064	0.983342	0.791204	0.245385	1.25507	0.0428847	0.53737	0.467935	0.583759	0.371729
P20290	0.341859	0.267967	-0.420732	0.207309	0.0754405	0.779999	-0.116608	0.726208	-0.703671	0.0266999	-0.121984	0.736761	-0.270231	0.585236	-0.212907	0.61068	-0.943413	0.0688589	0.640607	0.144204	-0.00381194	0.993877	0.24556	0.594201	0.102117	0.831036	-1.05916	0.0609403	-1.11165	0.0416437	-0.201253	0.707954	-0.919581	0.0613944
P20339	-0.115854	0.795165	-0.0552424	0.902453	0.487057	0.0546685	0.866561	0.0259159	0.336024	0.407638	0.640633	0.262705	0.742782	0.207085	0.956963	0.141411	0.436677	0.55969	0.580021	0.370413	0.13987	0.721022	-0.025452	0.962766	-0.0152008	0.983573	0.785956	0.142336	0.256599	0.611198	0.235501	0.6304	0.518004	0.297931
P20340	-0.00652796	0.988434	-0.576504	0.24184	-0.523432	0.217948	-0.763693	0.267654	-0.106055	0.76164	-0.335969	0.461442	-0.978194	0.0509254	-0.380254	0.536569	0.0403721	0.927692	0.234007	0.618322	-0.46129	0.26714	0.376911	0.64106	0.139899	0.621658	NA	NA	NA	NA	NA	NA	NA	NA
P20618	0.0344149	0.818434	-0.0847601	0.692244	0.523305	0.159624	-0.0750514	0.788189	0.321713	0.151443	0.0301089	0.899732	0.522801	0.0392903	0.315417	0.240258	0.227772	0.35242	0.149284	0.657532	0.0339111	0.936387	0.424883	0.273391	-0.0595268	0.848008	0.45365	0.169595	0.55055	0.112689	-0.0282152	0.903504	0.323062	0.317413
P20645	-0.349451	0.247891	0.721124	0.124269	1.54912	0.0216067	0.939321	0.0289399	0.856233	0.114972	1.33469	0.0226844	2.18788	0.000257646	1.67702	0.00782322	1.46201	0.00568738	0.264114	0.719853	0.289309	0.686402	0.388249	0.535765	0.256323	0.704162	0.647024	0.256939	0.779502	0.196194	0.140437	0.809621	-0.0886761	0.871758
P20674	0.61392	0.0479398	-0.848562	0.166354	-1.48017	0.0191318	-0.637206	0.21163	-1.14331	0.0345191	-1.23581	0.0818434	-2.39196	0.000790097	-1.0583	0.0186302	-1.61056	0.0231373	0.226676	0.824605	-0.297869	0.698774	0.192826	0.747381	0.146673	0.856584	-0.561134	0.407888	-0.933285	0.2502	0.288511	0.655255	-0.818168	0.290692
P20700	-0.0824519	0.788123	0.645553	0.0557441	0.328992	0.215741	0.518325	0.0490523	-0.00964382	0.977762	0.703295	0.0429876	0.723941	0.0300945	0.733674	0.0436533	0.0993827	0.77196	-0.0247102	0.933057	0.312497	0.18642	0.132897	0.6048	0.0265746	0.94569	0.654265	0.078999	0.475946	0.176217	0.389139	0.280973	0.226049	0.587555
P20701	-0.0289643	0.879146	0.0921141	0.29178	-0.487748	0.0125495	-0.327411	0.158382	-0.441297	0.0149203	-0.0996505	0.688886	-0.474077	0.100713	-0.458289	0.134361	-0.348912	0.19606	-0.220729	0.306085	-0.0152933	0.953712	-0.159842	0.627609	0.0634212	0.782737	0.27436	0.167079	-0.238191	0.405539	0.0790941	0.676837	0.22232	0.268803
P20702	-0.422837	0.105436	-0.62571	0.0142129	-0.204105	0.213446	-0.704209	0.0175684	-0.280092	0.249015	0.0601262	0.852843	0.0203246	0.947582	-0.0529037	0.851948	0.47721	0.103756	0.262999	0.448318	-0.198407	0.416643	0.228468	0.450411	0.334465	0.209936	0.310226	0.505806	-0.139244	0.751677	-0.0918266	0.85111	0.809867	0.0816015
P20933	0.380789	0.515292	0.446067	0.433168	0.312658	0.704251	0.757108	0.489994	0.117542	0.876531	-0.200719	0.781086	0.141671	0.894271	0.0518817	0.944136	-0.204461	0.755764	-0.265997	0.743238	0.209803	0.873161	-0.324437	0.78728	0.0587861	0.946432	0.0295072	0.961673	0.101817	0.884545	0.65478	0.286009	-0.617434	0.267985
P20962	0.293051	0.397217	NA	NA	-0.242689	0.529018	-0.180845	0.72559	0.128002	0.851964	-0.0500553	0.935863	-0.565284	0.363873	-0.502961	0.209486	-0.0955053	0.867956	NA	NA	-0.029544	0.965704	-0.0290651	0.96008	0.0695436	0.939993	-0.644654	0.516755	0.0727159	0.945276	0.601616	0.540089	-1.41962	0.122968
P21281	-0.129911	0.618794	-0.803225	0.0568705	-0.88288	0.00361318	-0.804262	0.0010448	-0.439722	0.017245	-0.540828	0.149973	-0.852928	0.0391387	-1.01021	0.0478671	-0.175611	0.598642	0.132487	0.796134	-0.0999591	0.791008	-0.335856	0.462017	0.1342	0.559339	0.0291775	0.915904	-0.351531	0.327965	-0.0119156	0.971459	0.259252	0.417334
P21283	0.556155	0.105209	0.690855	0.161021	0.126026	0.717654	0.238264	0.552973	0.843594	0.0106826	-0.152275	0.744181	-0.379196	0.41032	-0.403953	0.328603	0.142575	0.697613	-0.286975	0.664773	0.0509332	0.917192	-0.0860614	0.859184	-0.144864	0.637101	-0.235764	0.586142	-0.450787	0.197057	-0.334006	0.453761	0.716905	0.0211087
P21291	-0.225239	0.441878	-0.994284	0.0160288	-0.0247705	0.927305	-0.271438	0.44267	0.0624477	0.853806	-0.269011	0.480768	0.04569	0.871738	-0.0275371	0.919416	0.420594	0.316912	0.500034	0.307959	-0.154778	0.547073	0.0186627	0.956068	0.132907	0.778786	-0.00444629	0.990695	-0.0258423	0.938048	-0.511795	0.105482	0.0960187	0.822836
P21333	-0.296049	0.183327	0.035284	0.907835	0.283381	0.383318	-0.0442543	0.886161	0.437485	0.112148	0.413435	0.298826	0.628231	0.0194116	0.132854	0.677144	0.910012	0.00224368	0.0821024	0.879403	0.0488012	0.889077	-0.11894	0.772865	0.176478	0.540824	0.501165	0.151755	0.45493	0.142265	-0.332212	0.289902	0.456004	0.122263
P21399	-0.827581	0.391925	-0.65152	0.401859	-0.359393	0.657567	-0.645491	0.510657	-0.622181	0.535023	0.229795	0.751278	0.319633	0.749351	0.440666	0.681816	NA	NA	0.0537331	0.909412	-0.148555	0.866965	0.258576	0.813494	NA	NA	NA	NA	NA	NA	NA	NA	NA	NA
P21796	-0.364796	0.0446492	0.0841149	0.708362	-0.208625	0.343258	-0.295945	0.269587	-0.482021	0.115978	0.377715	0.0203849	0.369261	0.0412748	-0.29557	0.300995	-0.391798	0.282581	-0.0711966	0.712355	0.21309	0.342649	-0.364421	0.331594	-0.274573	0.565337	0.275405	0.464148	0.222133	0.522731	-0.209277	0.545463	0.424614	0.217878
P21912	-0.217162	0.532183	-0.848077	0.0177456	-0.643686	0.0768233	-0.35248	0.290672	-0.817577	0.0116014	-0.549826	0.198712	-1.05868	0.0312537	-0.324767	0.420367	-0.487482	0.243678	0.0810891	0.840548	-0.632154	0.174745	-0.189449	0.621367	0.112932	0.722345	-1.1856	0.0225891	-0.992132	0.0261183	-0.219494	0.679145	-0.555963	0.198435
P21926	-0.158148	0.851693	0.422626	0.552889	1.64683	0.0314189	0.356958	0.591538	2.31218	0.0014015	0.833055	0.416473	1.35395	0.128809	0.525528	0.565517	2.37589	0.0245487	0.252281	0.792897	-0.451022	0.478172	0.0104223	0.988128	-0.0944331	0.844283	0.987721	0.398184	1.29221	0.241961	0.175615	0.860581	1.13281	0.255281
P21964	NA	NA	NA	NA	NA	NA	NA	NA	NA	NA	NA	NA	NA	NA	NA	NA	NA	NA	NA	NA	NA	NA	NA	NA	NA	NA	-0.690791	0.245755	-0.562664	0.317773	-0.0867485	0.921812	-0.258294	0.58218
P22059	-0.192207	0.604646	-1.0731	0.000515809	-0.385557	0.252781	-0.440835	0.386866	-0.410332	0.305238	-0.66173	0.175801	-0.450944	0.436339	0.461036	0.398851	-0.328586	0.493723	0.219167	0.587937	-0.257594	0.652017	0.709663	0.303179	-0.110462	0.827156	0.0322006	0.964749	0.0222278	0.976263	0.268399	0.730739	0.415179	0.607049
P22061	-0.222946	0.312943	-0.800834	0.0714857	-1.01236	0.0933082	-0.566518	0.0731657	-1.18892	0.015042	-0.487388	0.205492	-0.913208	0.0364647	-1.05708	0.0160815	-1.03188	0.0396901	0.0904996	0.878405	-0.123794	0.860496	-0.713504	0.140171	-0.0659034	0.918987	-1.10447	0.0733069	-0.839836	0.201647	0.133099	0.793999	-0.781061	0.210002
[truncated: 1,356 more rows]

## Sheet: Table A4
IPA results					Treatment mapping
Pathway	"-Log10(adjusted p-value)"	zscore	Treatment		Treatment	Comparison	Condition
[truncated: 7,239 more rows]

## Sheet: Table A5
Accession	Entrez	Species	Gene Name
Q9H0E2	54472	Homo sapiens	toll interacting protein(TOLLIP)
[truncated: 2,480 more rows]
